# Supplementary material for: 4-Chloro-N-(2,5-dimethyl­phen­yl)benzene­sulfonamide
Source: Acta Crystallogr Sect E Struct Rep Online. 2011 May 28;67(Pt 6):o1541. doi: 10.1107/S1600536811019660 (PMC3120369; doi:10.1107/S1600536811019660)
Supplement: Supplementary file 1 [file e-67-o1541-sup1.cif]

##############################################################################
#                                                                            #
# This CIF contains the data in a paper accepted for publication in          #
# Acta Crystallographica Section E. It conforms to the requirements of       #
# Notes for Authors for Acta Crystallographica Section E, and has been       #
# peer reviewed under the auspices of the IUCr Commission on Journals.       #
#                                                                            #
# Full details of the Crystallographic Information File format               #
# are given in the paper "The Crystallographic Information File (CIF):       #
# a New Standard Archive File for Crystallography" by S. R. Hall, F. H.      #
# Allen and I. D. Brown [Acta Cryst. (1991), A47, 655-685].                  #
#                                                                            #
# The current version of the core CIF dictionary is obtainable from          #
# ftp://ftp.iucr.org/pub/cif_core.dic.                                       #
#                                                                            #
# Software is freely available for graphical display of the structure(s)     #
# in this CIF. For information consult the CIF software page                 #
# http://www.iucr.org/resources/cif/software.                                #
#                                                                            #
# This file may be used for bona fide research purposes within the           #
# scientific community so long as proper attribution is given to the journal # 
# article from which it was obtained.                                        #
#                                                                            #
##############################################################################
data_I
_audit_creation_method     SHELXL-97
_chemical_name_systematic
;
4-Chloro-<i>N</i>-(2,5-dimethylphenyl)benzenesulfonamide
;
_chemical_name_common     ?
_chemical_formula_moiety     'C14 H14 Cl N O2 S'
_chemical_formula_sum     'C14 H14 Cl N O2 S'
_chemical_formula_iupac     'C14 H14 Cl N O2 S'
_chemical_formula_weight     295.77
_chemical_melting_point     ?
_symmetry_cell_setting     triclinic
_symmetry_space_group_name_H-M     'P -1'
_symmetry_space_group_name_HALL     '-P 1'
loop_
    _symmetry_equiv_pos_as_xyz
    'x, y, z'
    '-x, -y, -z'
_cell_length_a     10.6240(10)
_cell_length_b     11.1650(10)
_cell_length_c     13.845(2)
_cell_angle_alpha     74.643(8)
_cell_angle_beta     67.654(7)
_cell_angle_gamma     82.195(8)
_cell_volume     1463.6(3)
_cell_formula_units_Z     4
_cell_measurement_reflns_used     4045
_cell_measurement_theta_min     2.87
_cell_measurement_theta_max     27.84
_cell_measurement_temperature     293(2)
_exptl_crystal_description     prism
_exptl_crystal_colour     'light-brown'
_exptl_crystal_size_max     0.44
_exptl_crystal_size_mid     0.40
_exptl_crystal_size_min     0.36
_exptl_crystal_density_diffrn     1.342
_exptl_crystal_density_meas     ?
_exptl_crystal_density_method     'not measured'
_exptl_crystal_F_000     616
_exptl_absorpt_coefficient_mu     0.400
_exptl_absorpt_correction_type     multi-scan
_exptl_absorpt_process_details     '(CrysAlis RED; Oxford Diffraction, 2009)'
_exptl_absorpt_correction_T_min     0.8436
_exptl_absorpt_correction_T_max     0.8693
_exptl_special_details
;
;
_diffrn_ambient_temperature     293(2)
_diffrn_radiation_type     MoK\a
_diffrn_radiation_wavelength     0.71073
_diffrn_radiation_source     'fine-focus sealed tube'
_diffrn_radiation_monochromator     graphite
_diffrn_measurement_device_type
;
Oxford Diffraction Xcalibur diffractometer
with a Sapphire CCD detector
;
_diffrn_measurement_method
;
Rotation method data acquisition using \w
;
_diffrn_detector_area_resol_mean     ?
_diffrn_reflns_number     10424
_diffrn_reflns_av_R_equivalents     0.0121
_diffrn_reflns_av_sigmaI/netI     0.0201
_diffrn_reflns_theta_min     2.86
_diffrn_reflns_theta_max     26.37
_diffrn_reflns_theta_full     26.37
_diffrn_measured_fraction_theta_max     0.997
_diffrn_measured_fraction_theta_full     0.997
_diffrn_reflns_limit_h_min     -13
_diffrn_reflns_limit_h_max     13
_diffrn_reflns_limit_k_min     -13
_diffrn_reflns_limit_k_max     12
_diffrn_reflns_limit_l_min     -16
_diffrn_reflns_limit_l_max     17
_diffrn_standards_number     0
_diffrn_standards_interval_count     ?
_diffrn_standards_interval_time     ?
_diffrn_standards_decay_%     0
_refine_special_details
;
Refinement of <i>F</i>^2^ against ALL reflections. The weighted <i>R</i>-factor
<i>wR</i> and goodness of fit <i>S</i> are based on <i>F</i>^2^, conventional
<i>R</i>-factors <i>R</i> are based on <i>F</i>, with <i>F</i> set to zero for
negative <i>F</i>^2^. The threshold expression of <i>F</i>^2^ >
\s(<i>F</i>^2^) is used only for calculating <i>R</i>-factors(gt) <i>etc</i>.
and is not relevant to the choice of reflections for refinement.
<i>R</i>-factors based on <i>F</i>^2^ are statistically about twice as large
as those based on <i>F</i>, and <i>R</i>- factors based on ALL data will be
even larger.
;
_reflns_number_total     5971
_reflns_number_gt     4355
_reflns_threshold_expression     I>2\s(I)
_refine_ls_structure_factor_coef     Fsqd
_refine_ls_matrix_type     full
_refine_ls_R_factor_all     0.0592
_refine_ls_R_factor_gt     0.0404
_refine_ls_wR_factor_gt     0.1080
_refine_ls_wR_factor_ref     0.1181
_refine_ls_goodness_of_fit_ref     1.032
_refine_ls_restrained_S_all     1.032
_refine_ls_number_reflns     5971
_refine_ls_number_parameters     353
_refine_ls_number_restraints     2
_refine_ls_hydrogen_treatment     mixed
_refine_ls_weighting_scheme     calc
_refine_ls_weighting_details
         'calc w=1/[\s^2^(Fo^2^)+(0.0645P)^2^+0.2170P] where P=(Fo^2^+2Fc^2^)/3'
_atom_sites_solution_hydrogens     geom
_atom_sites_solution_primary     direct
_atom_sites_solution_secondary     difmap
_refine_ls_shift/su_max     0.022
_refine_ls_shift/su_mean     0.000
_refine_diff_density_max     0.243
_refine_diff_density_min     -0.310
_refine_ls_extinction_method     none
_refine_ls_extinction_coef     ?
loop_
    _atom_type_symbol
    _atom_type_description
    _atom_type_scat_dispersion_real
    _atom_type_scat_dispersion_imag
    _atom_type_scat_source
    'C' 'C' 0.0033 0.0016
                         'International Tables Vol C Tables 4.2.6.8 and 6.1.1.4'
    'H' 'H' 0.0000 0.0000
                         'International Tables Vol C Tables 4.2.6.8 and 6.1.1.4'
    'Cl' 'Cl' 0.1484 0.1585
                         'International Tables Vol C Tables 4.2.6.8 and 6.1.1.4'
    'N' 'N' 0.0061 0.0033
                         'International Tables Vol C Tables 4.2.6.8 and 6.1.1.4'
    'O' 'O' 0.0106 0.0060
                         'International Tables Vol C Tables 4.2.6.8 and 6.1.1.4'
    'S' 'S' 0.1246 0.1234
                         'International Tables Vol C Tables 4.2.6.8 and 6.1.1.4'
_computing_data_collection
;
CrysAlis CCD (Oxford Diffraction, 2009)
;
_computing_cell_refinement
;
CrysAlis RED (Oxford Diffraction, 2009)
;
_computing_data_reduction
;
CrysAlis RED (Oxford Diffraction, 2009)
;
_computing_structure_solution     'SHELXS97 (Sheldrick, 2008)'
_computing_structure_refinement     'SHELXL97 (Sheldrick, 2008)'
_computing_molecular_graphics     'PLATON (Spek, 2009)'
_computing_publication_material     'SHELXL97 (Sheldrick, 2008)'
loop_
    _atom_site_type_symbol
    _atom_site_label
    _atom_site_fract_x
    _atom_site_fract_y
    _atom_site_fract_z
    _atom_site_U_iso_or_equiv
    _atom_site_adp_type
    _atom_site_calc_flag
    _atom_site_refinement_flags
    _atom_site_occupancy
    _atom_site_symmetry_multiplicity
    _atom_site_disorder_assembly
    _atom_site_disorder_group
    Cl Cl1 0.36006(9) 0.53177(6) 0.87418(6) 0.1008(3) Uani d . 1 1 . .
    S S1 0.20650(4) -0.02218(5) 1.01469(4) 0.04847(14) Uani d . 1 1 . .
    O O1 0.31155(13) -0.09429(13) 1.04686(11) 0.0597(4) Uani d . 1 1 . .
    O O2 0.06835(12) -0.03204(15) 1.08715(11) 0.0634(4) Uani d . 1 1 . .
    N N1 0.20717(15) -0.05945(15) 0.90863(14) 0.0505(4) Uani d D 1 1 . .
    H H1N 0.1347(18) -0.0308(19) 0.8978(17) 0.061 Uiso d D 1 1 . .
    C C1 0.24889(17) 0.13475(18) 0.97593(14) 0.0455(4) Uani d . 1 1 . .
    C C2 0.1538(2) 0.2278(2) 0.96025(17) 0.0558(5) Uani d . 1 1 . .
    H H2 0.0662 0.2077 0.9720 0.067 Uiso calc R 1 1 . .
    C C3 0.1887(2) 0.3495(2) 0.92738(18) 0.0635(6) Uani d . 1 1 . .
    H H3 0.1254 0.4126 0.9162 0.076 Uiso calc R 1 1 . .
    C C4 0.3191(2) 0.3775(2) 0.91104(17) 0.0617(5) Uani d . 1 1 . .
    C C5 0.4142(2) 0.2861(2) 0.92548(19) 0.0697(6) Uani d . 1 1 . .
    H H5 0.5017 0.3066 0.9136 0.084 Uiso calc R 1 1 . .
    C C6 0.3798(2) 0.1642(2) 0.95757(18) 0.0619(5) Uani d . 1 1 . .
    H H6 0.4441 0.1014 0.9670 0.074 Uiso calc R 1 1 . .
    C C7 0.32965(17) -0.06143(17) 0.81716(16) 0.0470(4) Uani d . 1 1 . .
    C C8 0.3468(2) 0.02420(19) 0.72070(17) 0.0541(5) Uani d . 1 1 . .
    C C9 0.4666(2) 0.0123(2) 0.63506(19) 0.0702(6) Uani d . 1 1 . .
    H H9 0.4815 0.0683 0.5691 0.084 Uiso calc R 1 1 . .
    C C10 0.5638(2) -0.0801(3) 0.6452(2) 0.0747(7) Uani d . 1 1 . .
    H H10 0.6425 -0.0851 0.5860 0.090 Uiso calc R 1 1 . .
    C C11 0.5473(2) -0.1649(2) 0.7408(2) 0.0668(6) Uani d . 1 1 . .
    C C12 0.42823(19) -0.15453(18) 0.82663(18) 0.0556(5) Uani d . 1 1 . .
    H H12 0.4139 -0.2112 0.8922 0.067 Uiso calc R 1 1 . .
    C C13 0.2426(3) 0.1260(2) 0.7063(2) 0.0774(7) Uani d . 1 1 . .
    H H13A 0.2250 0.1754 0.7576 0.093 Uiso calc R 1 1 . .
    H H13B 0.1598 0.0900 0.7172 0.093 Uiso calc R 1 1 . .
    H H13C 0.2766 0.1776 0.6350 0.093 Uiso calc R 1 1 . .
    C C14 0.6526(3) -0.2670(3) 0.7534(3) 0.0968(9) Uani d . 1 1 . .
    H H14A 0.6897 -0.2547 0.8032 0.116 Uiso calc R 1 1 . .
    H H14B 0.7242 -0.2652 0.6850 0.116 Uiso calc R 1 1 . .
    H H14C 0.6108 -0.3460 0.7800 0.116 Uiso calc R 1 1 . .
    Cl Cl2 0.09005(14) 1.02785(8) 0.31731(10) 0.1497(5) Uani d . 1 1 . .
    S S2 0.29930(4) 0.49101(6) 0.46867(4) 0.05870(17) Uani d . 1 1 . .
    O O3 0.20405(14) 0.40575(15) 0.48001(13) 0.0677(4) Uani d . 1 1 . .
    O O4 0.43982(14) 0.47354(19) 0.40614(14) 0.0838(5) Uani d . 1 1 . .
    N N2 0.29581(15) 0.49000(17) 0.58726(14) 0.0545(4) Uani d D 1 1 . .
    H H2N 0.3663(18) 0.517(2) 0.5847(18) 0.065 Uiso d D 1 1 . .
    C C15 0.2409(2) 0.6403(2) 0.41858(16) 0.0589(5) Uani d . 1 1 . .
    C C16 0.3320(3) 0.7294(3) 0.34757(19) 0.0790(7) Uani d . 1 1 . .
    H H16 0.4247 0.7086 0.3222 0.095 Uiso calc R 1 1 . .
    C C17 0.2868(4) 0.8466(3) 0.3148(2) 0.0987(10) Uani d . 1 1 . .
    H H17 0.3477 0.9064 0.2662 0.118 Uiso calc R 1 1 . .
    C C18 0.1494(4) 0.8763(3) 0.3542(2) 0.0922(9) Uani d . 1 1 . .
    C C19 0.0557(3) 0.7888(3) 0.4245(2) 0.0815(7) Uani d . 1 1 . .
    H H19 -0.0368 0.8103 0.4499 0.098 Uiso calc R 1 1 . .
    C C20 0.1023(2) 0.6699(2) 0.45579(18) 0.0627(6) Uani d . 1 1 . .
    H H20 0.0412 0.6091 0.5019 0.075 Uiso calc R 1 1 . .
    C C21 0.17227(17) 0.52401(17) 0.66661(15) 0.0450(4) Uani d . 1 1 . .
    C C22 0.16013(19) 0.63472(18) 0.69746(16) 0.0516(5) Uani d . 1 1 . .
    C C23 0.0385(2) 0.6576(2) 0.77699(18) 0.0636(6) Uani d . 1 1 . .
    H H23 0.0280 0.7294 0.8018 0.076 Uiso calc R 1 1 . .
    C C24 -0.0666(2) 0.5780(2) 0.82014(18) 0.0641(6) Uani d . 1 1 . .
    H H24 -0.1468 0.5972 0.8729 0.077 Uiso calc R 1 1 . .
    C C25 -0.05576(19) 0.4699(2) 0.78675(16) 0.0578(5) Uani d . 1 1 . .
    C C26 0.06623(18) 0.44264(18) 0.71042(15) 0.0502(4) Uani d . 1 1 . .
    H H26 0.0774 0.3690 0.6882 0.060 Uiso calc R 1 1 . .
    C C27 0.2709(2) 0.7278(2) 0.6475(2) 0.0720(6) Uani d . 1 1 . .
    H H27A 0.3544 0.6876 0.6533 0.086 Uiso calc R 1 1 . .
    H H27B 0.2455 0.7941 0.6842 0.086 Uiso calc R 1 1 . .
    H H27C 0.2834 0.7608 0.5731 0.086 Uiso calc R 1 1 . .
    C C28 -0.1723(2) 0.3822(3) 0.8332(2) 0.0877(8) Uani d . 1 1 . .
    H H28A -0.2081 0.3685 0.9100 0.105 Uiso calc R 1 1 . .
    H H28B -0.1398 0.3044 0.8134 0.105 Uiso calc R 1 1 . .
    H H28C -0.2427 0.4180 0.8055 0.105 Uiso calc R 1 1 . .
loop_
    _atom_site_aniso_label
    _atom_site_aniso_U_11
    _atom_site_aniso_U_22
    _atom_site_aniso_U_33
    _atom_site_aniso_U_12
    _atom_site_aniso_U_13
    _atom_site_aniso_U_23
    Cl1 0.1377(7) 0.0670(4) 0.1017(5) -0.0271(4) -0.0484(5) -0.0069(4)
    S1 0.0310(2) 0.0595(3) 0.0527(3) -0.00033(18) -0.0184(2) -0.0050(2)
    O1 0.0427(7) 0.0663(9) 0.0697(9) 0.0027(6) -0.0308(7) -0.0015(7)
    O2 0.0353(7) 0.0890(11) 0.0576(8) -0.0060(6) -0.0148(6) -0.0044(7)
    N1 0.0350(8) 0.0568(10) 0.0635(10) 0.0006(7) -0.0234(7) -0.0131(8)
    C1 0.0349(9) 0.0585(11) 0.0458(10) 0.0029(7) -0.0177(8) -0.0144(8)
    C2 0.0466(11) 0.0637(13) 0.0664(13) 0.0083(9) -0.0284(10) -0.0237(10)
    C3 0.0696(14) 0.0636(14) 0.0691(14) 0.0143(11) -0.0379(12) -0.0241(11)
    C4 0.0773(15) 0.0615(13) 0.0491(11) -0.0110(11) -0.0230(11) -0.0128(10)
    C5 0.0529(12) 0.0781(16) 0.0766(15) -0.0165(11) -0.0232(11) -0.0090(12)
    C6 0.0396(10) 0.0680(14) 0.0762(14) 0.0011(9) -0.0247(10) -0.0096(11)
    C7 0.0394(9) 0.0480(10) 0.0613(12) -0.0007(7) -0.0222(9) -0.0199(9)
    C8 0.0525(11) 0.0582(12) 0.0592(12) -0.0001(9) -0.0247(10) -0.0204(10)
    C9 0.0687(15) 0.0865(17) 0.0580(13) -0.0067(12) -0.0207(11) -0.0226(12)
    C10 0.0515(13) 0.1006(19) 0.0762(16) 0.0014(12) -0.0118(11) -0.0465(15)
    C11 0.0479(12) 0.0732(15) 0.0932(18) 0.0087(10) -0.0277(12) -0.0443(14)
    C12 0.0502(11) 0.0478(11) 0.0767(14) 0.0029(8) -0.0288(10) -0.0208(10)
    C13 0.0839(17) 0.0796(17) 0.0654(14) 0.0161(13) -0.0341(13) -0.0106(12)
    C14 0.0618(15) 0.093(2) 0.144(3) 0.0291(14) -0.0373(16) -0.0580(19)
    Cl2 0.2453(13) 0.0760(5) 0.1754(10) -0.0184(6) -0.1439(10) 0.0009(6)
    S2 0.0326(2) 0.0867(4) 0.0650(3) -0.0024(2) -0.0138(2) -0.0367(3)
    O3 0.0480(8) 0.0808(10) 0.0881(11) -0.0032(7) -0.0245(7) -0.0420(9)
    O4 0.0359(8) 0.1438(16) 0.0843(11) 0.0026(8) -0.0118(7) -0.0648(11)
    N2 0.0333(8) 0.0728(11) 0.0646(11) 0.0008(7) -0.0191(8) -0.0271(9)
    C15 0.0503(11) 0.0830(15) 0.0516(11) -0.0199(10) -0.0201(9) -0.0176(10)
    C16 0.0724(15) 0.108(2) 0.0584(14) -0.0385(15) -0.0176(12) -0.0143(14)
    C17 0.124(3) 0.111(3) 0.0714(17) -0.059(2) -0.0420(18) 0.0003(17)
    C18 0.146(3) 0.0692(17) 0.0907(19) -0.0251(17) -0.079(2) -0.0017(14)
    C19 0.0865(18) 0.0819(18) 0.0928(19) -0.0031(14) -0.0538(16) -0.0153(15)
    C20 0.0518(12) 0.0731(15) 0.0692(14) -0.0102(10) -0.0297(10) -0.0105(11)
    C21 0.0376(9) 0.0522(11) 0.0472(10) 0.0033(7) -0.0189(8) -0.0118(8)
    C22 0.0525(11) 0.0521(11) 0.0546(11) 0.0000(8) -0.0248(9) -0.0122(9)
    C23 0.0683(14) 0.0615(13) 0.0644(13) 0.0138(11) -0.0253(11) -0.0264(11)
    C24 0.0456(11) 0.0851(16) 0.0550(12) 0.0095(11) -0.0122(9) -0.0203(11)
    C25 0.0438(10) 0.0742(14) 0.0512(11) -0.0052(9) -0.0175(9) -0.0059(10)
    C26 0.0462(10) 0.0489(11) 0.0570(11) -0.0004(8) -0.0222(9) -0.0102(9)
    C27 0.0792(16) 0.0642(14) 0.0781(16) -0.0187(11) -0.0282(13) -0.0175(12)
    C28 0.0626(15) 0.111(2) 0.0774(17) -0.0310(14) -0.0087(13) -0.0132(15)
_geom_special_details
;
All e.s.d.'s (except the e.s.d. in the dihedral angle between two l.s. planes)
are estimated using the full covariance matrix. The cell e.s.d.'s are taken
into account individually in the estimation of e.s.d.'s in distances, angles
and torsion angles; correlations between e.s.d.'s in cell parameters are only
used when they are defined by crystal symmetry. An approximate (isotropic)
treatment of cell e.s.d.'s is used for estimating e.s.d.'s involving l.s.
planes.
;
loop_
    _geom_bond_atom_site_label_1
    _geom_bond_atom_site_label_2
    _geom_bond_site_symmetry_2
    _geom_bond_distance
    _geom_bond_publ_flag
    Cl1 C4 . 1.728(2) ?
    S1 O1 . 1.4270(13) ?
    S1 O2 . 1.4277(13) ?
    S1 N1 . 1.6261(17) ?
    S1 C1 . 1.759(2) ?
    N1 C7 . 1.432(2) ?
    N1 H1N . 0.845(15) ?
    C1 C2 . 1.382(3) ?
    C1 C6 . 1.385(3) ?
    C2 C3 . 1.368(3) ?
    C2 H2 . 0.9300 ?
    C3 C4 . 1.382(3) ?
    C3 H3 . 0.9300 ?
    C4 C5 . 1.367(3) ?
    C5 C6 . 1.369(3) ?
    C5 H5 . 0.9300 ?
    C6 H6 . 0.9300 ?
    C7 C8 . 1.384(3) ?
    C7 C12 . 1.390(3) ?
    C8 C9 . 1.390(3) ?
    C8 C13 . 1.504(3) ?
    C9 C10 . 1.376(3) ?
    C9 H9 . 0.9300 ?
    C10 C11 . 1.373(4) ?
    C10 H10 . 0.9300 ?
    C11 C12 . 1.384(3) ?
    C11 C14 . 1.509(3) ?
    C12 H12 . 0.9300 ?
    C13 H13A . 0.9600 ?
    C13 H13B . 0.9600 ?
    C13 H13C . 0.9600 ?
    C14 H14A . 0.9600 ?
    C14 H14B . 0.9600 ?
    C14 H14C . 0.9600 ?
    Cl2 C18 . 1.737(3) ?
    S2 O3 . 1.4200(15) ?
    S2 O4 . 1.4296(14) ?
    S2 N2 . 1.6252(18) ?
    S2 C15 . 1.755(2) ?
    N2 C21 . 1.436(2) ?
    N2 H2N . 0.830(15) ?
    C15 C16 . 1.383(3) ?
    C15 C20 . 1.387(3) ?
    C16 C17 . 1.353(4) ?
    C16 H16 . 0.9300 ?
    C17 C18 . 1.377(4) ?
    C17 H17 . 0.9300 ?
    C18 C19 . 1.385(4) ?
    C19 C20 . 1.370(3) ?
    C19 H19 . 0.9300 ?
    C20 H20 . 0.9300 ?
    C21 C22 . 1.386(3) ?
    C21 C26 . 1.389(3) ?
    C22 C23 . 1.388(3) ?
    C22 C27 . 1.509(3) ?
    C23 C24 . 1.369(3) ?
    C23 H23 . 0.9300 ?
    C24 C25 . 1.379(3) ?
    C24 H24 . 0.9300 ?
    C25 C26 . 1.382(3) ?
    C25 C28 . 1.516(3) ?
    C26 H26 . 0.9300 ?
    C27 H27A . 0.9600 ?
    C27 H27B . 0.9600 ?
    C27 H27C . 0.9600 ?
    C28 H28A . 0.9600 ?
    C28 H28B . 0.9600 ?
    C28 H28C . 0.9600 ?
loop_
    _geom_angle_atom_site_label_1
    _geom_angle_atom_site_label_2
    _geom_angle_atom_site_label_3
    _geom_angle_site_symmetry_1
    _geom_angle_site_symmetry_3
    _geom_angle
    _geom_angle_publ_flag
    O1 S1 O2 . . 119.67(9) ?
    O1 S1 N1 . . 108.40(9) ?
    O2 S1 N1 . . 104.99(8) ?
    O1 S1 C1 . . 107.65(8) ?
    O2 S1 C1 . . 108.48(9) ?
    N1 S1 C1 . . 107.02(9) ?
    C7 N1 S1 . . 121.67(12) ?
    C7 N1 H1N . . 118.1(15) ?
    S1 N1 H1N . . 109.0(14) ?
    C2 C1 C6 . . 120.22(19) ?
    C2 C1 S1 . . 120.27(14) ?
    C6 C1 S1 . . 119.47(15) ?
    C3 C2 C1 . . 119.89(19) ?
    C3 C2 H2 . . 120.1 ?
    C1 C2 H2 . . 120.1 ?
    C2 C3 C4 . . 119.20(19) ?
    C2 C3 H3 . . 120.4 ?
    C4 C3 H3 . . 120.4 ?
    C5 C4 C3 . . 121.3(2) ?
    C5 C4 Cl1 . . 119.91(18) ?
    C3 C4 Cl1 . . 118.74(18) ?
    C4 C5 C6 . . 119.5(2) ?
    C4 C5 H5 . . 120.2 ?
    C6 C5 H5 . . 120.2 ?
    C5 C6 C1 . . 119.80(19) ?
    C5 C6 H6 . . 120.1 ?
    C1 C6 H6 . . 120.1 ?
    C8 C7 C12 . . 120.94(19) ?
    C8 C7 N1 . . 120.78(17) ?
    C12 C7 N1 . . 118.22(18) ?
    C7 C8 C9 . . 116.84(19) ?
    C7 C8 C13 . . 122.87(19) ?
    C9 C8 C13 . . 120.3(2) ?
    C10 C9 C8 . . 121.8(2) ?
    C10 C9 H9 . . 119.1 ?
    C8 C9 H9 . . 119.1 ?
    C11 C10 C9 . . 121.5(2) ?
    C11 C10 H10 . . 119.2 ?
    C9 C10 H10 . . 119.2 ?
    C10 C11 C12 . . 117.3(2) ?
    C10 C11 C14 . . 122.3(2) ?
    C12 C11 C14 . . 120.5(3) ?
    C11 C12 C7 . . 121.6(2) ?
    C11 C12 H12 . . 119.2 ?
    C7 C12 H12 . . 119.2 ?
    C8 C13 H13A . . 109.5 ?
    C8 C13 H13B . . 109.5 ?
    H13A C13 H13B . . 109.5 ?
    C8 C13 H13C . . 109.5 ?
    H13A C13 H13C . . 109.5 ?
    H13B C13 H13C . . 109.5 ?
    C11 C14 H14A . . 109.5 ?
    C11 C14 H14B . . 109.5 ?
    H14A C14 H14B . . 109.5 ?
    C11 C14 H14C . . 109.5 ?
    H14A C14 H14C . . 109.5 ?
    H14B C14 H14C . . 109.5 ?
    O3 S2 O4 . . 119.34(10) ?
    O3 S2 N2 . . 108.59(10) ?
    O4 S2 N2 . . 105.32(9) ?
    O3 S2 C15 . . 107.35(9) ?
    O4 S2 C15 . . 109.38(11) ?
    N2 S2 C15 . . 106.13(9) ?
    C21 N2 S2 . . 120.23(12) ?
    C21 N2 H2N . . 115.1(16) ?
    S2 N2 H2N . . 112.1(16) ?
    C16 C15 C20 . . 120.4(2) ?
    C16 C15 S2 . . 120.56(19) ?
    C20 C15 S2 . . 118.96(16) ?
    C17 C16 C15 . . 120.2(3) ?
    C17 C16 H16 . . 119.9 ?
    C15 C16 H16 . . 119.9 ?
    C16 C17 C18 . . 119.2(3) ?
    C16 C17 H17 . . 120.4 ?
    C18 C17 H17 . . 120.4 ?
    C17 C18 C19 . . 121.9(3) ?
    C17 C18 Cl2 . . 119.9(3) ?
    C19 C18 Cl2 . . 118.3(3) ?
    C20 C19 C18 . . 118.5(3) ?
    C20 C19 H19 . . 120.8 ?
    C18 C19 H19 . . 120.8 ?
    C19 C20 C15 . . 119.8(2) ?
    C19 C20 H20 . . 120.1 ?
    C15 C20 H20 . . 120.1 ?
    C22 C21 C26 . . 121.60(18) ?
    C22 C21 N2 . . 120.70(17) ?
    C26 C21 N2 . . 117.70(17) ?
    C21 C22 C23 . . 116.47(18) ?
    C21 C22 C27 . . 122.79(19) ?
    C23 C22 C27 . . 120.73(19) ?
    C24 C23 C22 . . 122.1(2) ?
    C24 C23 H23 . . 118.9 ?
    C22 C23 H23 . . 118.9 ?
    C23 C24 C25 . . 121.2(2) ?
    C23 C24 H24 . . 119.4 ?
    C25 C24 H24 . . 119.4 ?
    C24 C25 C26 . . 117.83(19) ?
    C24 C25 C28 . . 121.5(2) ?
    C26 C25 C28 . . 120.7(2) ?
    C25 C26 C21 . . 120.71(19) ?
    C25 C26 H26 . . 119.6 ?
    C21 C26 H26 . . 119.6 ?
    C22 C27 H27A . . 109.5 ?
    C22 C27 H27B . . 109.5 ?
    H27A C27 H27B . . 109.5 ?
    C22 C27 H27C . . 109.5 ?
    H27A C27 H27C . . 109.5 ?
    H27B C27 H27C . . 109.5 ?
    C25 C28 H28A . . 109.5 ?
    C25 C28 H28B . . 109.5 ?
    H28A C28 H28B . . 109.5 ?
    C25 C28 H28C . . 109.5 ?
    H28A C28 H28C . . 109.5 ?
    H28B C28 H28C . . 109.5 ?
loop_
    _geom_torsion_atom_site_label_1
    _geom_torsion_atom_site_label_2
    _geom_torsion_atom_site_label_3
    _geom_torsion_atom_site_label_4
    _geom_torsion_site_symmetry_1
    _geom_torsion_site_symmetry_2
    _geom_torsion_site_symmetry_3
    _geom_torsion_site_symmetry_4
    _geom_torsion
    _geom_torsion_publ_flag
    O1 S1 N1 C7 . . . . -50.51(17) ?
    O2 S1 N1 C7 . . . . -179.50(15) ?
    C1 S1 N1 C7 . . . . 65.34(16) ?
    O1 S1 C1 C2 . . . . -167.76(15) ?
    O2 S1 C1 C2 . . . . -36.91(18) ?
    N1 S1 C1 C2 . . . . 75.89(17) ?
    O1 S1 C1 C6 . . . . 14.51(19) ?
    O2 S1 C1 C6 . . . . 145.36(16) ?
    N1 S1 C1 C6 . . . . -101.84(17) ?
    C6 C1 C2 C3 . . . . -0.6(3) ?
    S1 C1 C2 C3 . . . . -178.30(16) ?
    C1 C2 C3 C4 . . . . -0.4(3) ?
    C2 C3 C4 C5 . . . . 1.0(3) ?
    C2 C3 C4 Cl1 . . . . -177.72(16) ?
    C3 C4 C5 C6 . . . . -0.5(4) ?
    Cl1 C4 C5 C6 . . . . 178.20(18) ?
    C4 C5 C6 C1 . . . . -0.6(4) ?
    C2 C1 C6 C5 . . . . 1.1(3) ?
    S1 C1 C6 C5 . . . . 178.82(17) ?
    S1 N1 C7 C8 . . . . -112.12(18) ?
    S1 N1 C7 C12 . . . . 70.4(2) ?
    C12 C7 C8 C9 . . . . -0.1(3) ?
    N1 C7 C8 C9 . . . . -177.55(17) ?
    C12 C7 C8 C13 . . . . 179.6(2) ?
    N1 C7 C8 C13 . . . . 2.2(3) ?
    C7 C8 C9 C10 . . . . 0.0(3) ?
    C13 C8 C9 C10 . . . . -179.7(2) ?
    C8 C9 C10 C11 . . . . -0.2(4) ?
    C9 C10 C11 C12 . . . . 0.5(3) ?
    C9 C10 C11 C14 . . . . 179.9(2) ?
    C10 C11 C12 C7 . . . . -0.6(3) ?
    C14 C11 C12 C7 . . . . -180.0(2) ?
    C8 C7 C12 C11 . . . . 0.4(3) ?
    N1 C7 C12 C11 . . . . 177.91(17) ?
    O3 S2 N2 C21 . . . . -60.53(18) ?
    O4 S2 N2 C21 . . . . 170.55(16) ?
    C15 S2 N2 C21 . . . . 54.62(17) ?
    O3 S2 C15 C16 . . . . -144.82(18) ?
    O4 S2 C15 C16 . . . . -14.0(2) ?
    N2 S2 C15 C16 . . . . 99.20(19) ?
    O3 S2 C15 C20 . . . . 38.66(19) ?
    O4 S2 C15 C20 . . . . 169.51(16) ?
    N2 S2 C15 C20 . . . . -77.32(18) ?
    C20 C15 C16 C17 . . . . 0.8(3) ?
    S2 C15 C16 C17 . . . . -175.64(19) ?
    C15 C16 C17 C18 . . . . 0.9(4) ?
    C16 C17 C18 C19 . . . . -1.7(4) ?
    C16 C17 C18 Cl2 . . . . 177.4(2) ?
    C17 C18 C19 C20 . . . . 0.6(4) ?
    Cl2 C18 C19 C20 . . . . -178.53(18) ?
    C18 C19 C20 C15 . . . . 1.2(4) ?
    C16 C15 C20 C19 . . . . -1.9(3) ?
    S2 C15 C20 C19 . . . . 174.61(18) ?
    S2 N2 C21 C22 . . . . -109.42(18) ?
    S2 N2 C21 C26 . . . . 70.3(2) ?
    C26 C21 C22 C23 . . . . 2.2(3) ?
    N2 C21 C22 C23 . . . . -178.08(17) ?
    C26 C21 C22 C27 . . . . -176.96(19) ?
    N2 C21 C22 C27 . . . . 2.7(3) ?
    C21 C22 C23 C24 . . . . -2.5(3) ?
    C27 C22 C23 C24 . . . . 176.7(2) ?
    C22 C23 C24 C25 . . . . 0.5(3) ?
    C23 C24 C25 C26 . . . . 1.8(3) ?
    C23 C24 C25 C28 . . . . -179.2(2) ?
    C24 C25 C26 C21 . . . . -2.1(3) ?
    C28 C25 C26 C21 . . . . 179.0(2) ?
    C22 C21 C26 C25 . . . . 0.1(3) ?
    N2 C21 C26 C25 . . . . -179.65(17) ?
loop_
    _geom_hbond_atom_site_label_D
    _geom_hbond_atom_site_label_H
    _geom_hbond_atom_site_label_A
    _geom_hbond_site_symmetry_A
    _geom_hbond_distance_DH
    _geom_hbond_distance_HA
    _geom_hbond_distance_DA
    _geom_hbond_angle_DHA
    N1 H1N O2 2_557 0.845(15) 2.124(16) 2.950(2) 166(2)
    N2 H2N O4 2_666 0.830(15) 2.129(17) 2.931(2) 162(2)
data_global
_journal_date_recd_electronic     2011-05-23
_journal_date_accepted     2011-05-24
_journal_name_full     'Acta Crystallographica, Section E'
_journal_year     2011
_journal_volume     67
_journal_issue      6
_journal_page_first     o1541
_journal_page_last     o1541
_journal_paper_category     QO
_journal_coeditor_code     TK2748
_publ_contact_author_name     'Prof. B. Thimme Gowda'
_publ_contact_author_address
;
  Department of Chemistry
  Mangalore University
  Mangalagangotri 574 199
  Mangalore, India
;
_publ_contact_author_email     gowdabt@yahoo.com
_publ_contact_author_fax     '91 824 2287367'
_publ_contact_author_phone     '91 824 2287262'
_publ_section_title
;
4-Chloro-<i>N</i>-(2,5-dimethylphenyl)benzenesulfonamide
;
loop_
    _publ_author_name
    _publ_author_address
    'K. Shakuntala'
; Department of Chemistry
  Mangalore University
  Mangalagangotri 574 199
  Mangalore, India
;
    'Sabine Foro'
; Institute of Materials Science
  Darmstadt University of Technology
  Petersenstrasse 23
  D-64287 Darmstadt, Germany
;
    'B. Thimme Gowda'
; Department of Chemistry
  Mangalore University
  Mangalagangotri 574 199
  Mangalore, India
;
