# Supplementary material for: 4-Chloro-N-(2,5-dimethyl­phen­yl)benzene­sulfonamide
Source: Acta Crystallogr Sect E Struct Rep Online. 2011 May 28;67(Pt 6):o1541. doi: 10.1107/S1600536811019660 (PMC3120369; doi:10.1107/S1600536811019660)
Supplement: Supplementary file 2 [file e-67-o1541-Isup2.hkl]

# 
# h,k,l, Fc-squared, Fo-squared, sigma(Fo-squared) and status flag 
# 
data_I
_shelx_title ' S45 P-1' 
_shelx_refln_list_code          4 
_shelx_F_calc_maximum      210.52 
_exptl_crystal_F_000       616.00 
_reflns_d_resolution_high  0.8001 
 
loop_ 
 _symmetry_equiv_pos_as_xyz 
 'x, y, z' 
 '-x, -y, -z' 
 
_cell_length_a    10.6240 
_cell_length_b    11.1650 
_cell_length_c    13.8450 
_cell_angle_alpha  74.643 
_cell_angle_beta   67.654 
_cell_angle_gamma  82.195 
 
_shelx_F_squared_multiplier     1.000 
 
loop_ 
 _refln_index_h 
 _refln_index_k 
 _refln_index_l 
 _refln_F_squared_calc 
 _refln_F_squared_meas 
 _refln_F_squared_sigma 
 _refln_observed_status 
   2   0   0     7912.03     7276.29     14.58 o 
   3   0   0      541.81      554.39      2.21 o 
   4   0   0       66.20       78.77      1.18 o 
   5   0   0       17.98       20.51      1.06 o 
   6   0   0        0.73        0.28      0.99 o 
   7   0   0      145.73      137.12      2.10 o 
   8   0   0     1669.98     1579.42     14.00 o 
   9   0   0        6.28        7.99      2.20 o 
  10   0   0       27.80       24.77      3.46 o 
  11   0   0        5.60        0.27      3.10 o 
  12   0   0       51.18       52.22      4.12 o 
 -12   1   0        0.11        3.30      2.56 o 
 -11   1   0        7.57       10.04      2.40 o 
 -10   1   0       12.02       15.85      3.16 o 
  -9   1   0      392.17      435.51     12.09 o 
  -8   1   0       30.70       23.80      1.80 o 
  -7   1   0      689.87      690.17      7.95 o 
  -6   1   0       67.78       60.16      1.42 o 
  -5   1   0      279.98      263.36      3.11 o 
  -4   1   0      158.93      172.30      1.08 o 
  -3   1   0      691.88      626.49      5.35 o 
  -2   1   0       68.84       68.67      0.80 o 
  -1   1   0      230.62      198.69      1.73 o 
   2   1   0     1254.12     1354.83     10.43 o 
   3   1   0     2497.12     2237.89     11.32 o 
   4   1   0     1290.71     1313.84      9.43 o 
   5   1   0      161.31      150.97      1.71 o 
   6   1   0      135.03      145.68      1.91 o 
   7   1   0      297.96      291.79      2.78 o 
   8   1   0       73.01       71.07      2.05 o 
   9   1   0      217.05      231.94      3.97 o 
  10   1   0        2.28        4.84      2.39 o 
  11   1   0        0.08        1.20      3.11 o 
  12   1   0        0.04        0.06      3.30 o 
 -12   2   0       60.87       69.07      5.14 o 
 -11   2   0       35.31       41.09      4.62 o 
 -10   2   0       71.89       76.04      4.55 o 
  -9   2   0      507.35      534.36      5.46 o 
  -8   2   0      527.05      496.00      6.04 o 
  -7   2   0      799.79      753.74      4.49 o 
  -6   2   0        3.12        0.93      0.90 o 
  -5   2   0       43.37       40.99      0.80 o 
  -4   2   0       55.30       55.47      0.85 o 
  -3   2   0      318.68      329.89      2.23 o 
  -2   2   0      360.16      293.01      3.88 o 
  -1   2   0       25.56       22.62      0.77 o 
   0   2   0    17213.52    15819.63     44.98 o 
   1   2   0      356.37      391.75      2.44 o 
   2   2   0      737.67      678.49      3.60 o 
   3   2   0       40.47       33.76      0.71 o 
   4   2   0      200.46      253.34      1.89 o 
   5   2   0      114.95      135.78      2.34 o 
   6   2   0       53.24       57.94      1.44 o 
   7   2   0        1.11        0.43      1.31 o 
   8   2   0     1107.68     1037.92      7.73 o 
   9   2   0      303.12      304.10     11.39 o 
  10   2   0      288.95      304.18      4.74 o 
  11   2   0       15.15       15.19      3.31 o 
  12   2   0      152.94      163.41      5.63 o 
 -11   3   0        5.27        3.19      3.31 o 
 -10   3   0        0.06       -0.93      3.17 o 
  -9   3   0      134.56      142.66      5.25 o 
  -8   3   0       10.07       11.10      3.66 o 
  -7   3   0     1321.82     1318.73      7.33 o 
  -6   3   0       18.03       15.16      1.69 o 
  -5   3   0     2362.26     2383.63      6.74 o 
  -4   3   0       41.49       38.92      1.63 o 
  -3   3   0     1120.08     1012.86      5.85 o 
  -2   3   0       97.29       91.15      1.38 o 
  -1   3   0     2068.93     2137.56      8.03 o 
   0   3   0        0.00        3.67      1.11 o 
   1   3   0     6371.74     6087.43     11.55 o 
   2   3   0       11.54       14.77      1.02 o 
   3   3   0     3215.00     3081.66     13.49 o 
   4   3   0      189.19      223.31      1.99 o 
   5   3   0       59.47       72.31      2.65 o 
   6   3   0      203.08      238.67      2.42 o 
   7   3   0      542.59      533.36      3.95 o 
   8   3   0        8.27       15.77      2.51 o 
   9   3   0      104.74      124.10      5.98 o 
  10   3   0       15.09       17.43      2.66 o 
  11   3   0        0.15        1.93      3.00 o 
  12   3   0        0.36        2.81      3.68 o 
 -11   4   0       24.83       21.95      4.44 o 
 -10   4   0       48.02       58.82      4.60 o 
  -9   4   0       35.55       35.59      4.08 o 
  -8   4   0       27.43       21.97      3.81 o 
  -7   4   0      103.46      102.62      4.73 o 
  -6   4   0       11.14        7.86      1.78 o 
  -5   4   0      572.72      552.59      3.78 o 
  -4   4   0      202.47      242.34      3.40 o 
  -3   4   0     1972.47     2166.07     16.21 o 
  -2   4   0      355.62      291.87      2.52 o 
  -1   4   0     1628.80     1703.14     15.24 o 
   0   4   0     2119.13     1955.37      7.85 o 
   1   4   0      500.68      555.50      4.21 o 
   2   4   0      836.45     1000.59      5.47 o 
   3   4   0       80.15      111.06      2.44 o 
   4   4   0       23.59       23.70      0.81 o 
   5   4   0        8.95       12.34      1.06 o 
   6   4   0       69.92       65.66      2.17 o 
   7   4   0        0.46        1.31      2.83 o 
   8   4   0      503.46      447.39      6.72 o 
   9   4   0       83.74       77.46      4.14 o 
  10   4   0       96.07       97.76      4.59 o 
  11   4   0       18.30       17.07      3.76 o 
 -11   5   0       11.39       11.16      3.76 o 
 -10   5   0        2.72       -1.53      3.80 o 
  -9   5   0       18.09       16.02      3.71 o 
  -8   5   0      137.04      132.33      4.89 o 
  -7   5   0      448.07      420.89      7.29 o 
  -6   5   0      455.73      449.62     16.22 o 
  -5   5   0      513.82      520.64      5.69 o 
  -4   5   0       49.67       49.23      3.37 o 
  -3   5   0       69.34       55.68      1.67 o 
  -2   5   0     1014.50     1147.86      5.24 o 
  -1   5   0      610.14      644.00      3.94 o 
   0   5   0       65.05       72.84      2.46 o 
   1   5   0     3180.15     3327.07     11.36 o 
   2   5   0        8.85        9.86      1.58 o 
   3   5   0     3799.95     3769.84     25.05 o 
   4   5   0        0.11        1.74      0.72 o 
   5   5   0      191.71      176.90      2.08 o 
   6   5   0      395.32      392.20     13.78 o 
   7   5   0      364.60      335.56      5.90 o 
   8   5   0      102.28       93.37      4.36 o 
   9   5   0        1.72        1.38      2.73 o 
  10   5   0       10.58       13.00      3.16 o 
  11   5   0       28.03       23.60      3.50 o 
 -10   6   0        9.25        9.38      3.24 o 
  -9   6   0        8.50       10.99      3.84 o 
  -8   6   0        0.14        0.12      3.25 o 
  -7   6   0       21.13       17.98      3.81 o 
  -6   6   0      101.61       88.86      2.50 o 
  -5   6   0      293.80      272.49      5.10 o 
  -4   6   0      137.42      141.73      2.64 o 
  -3   6   0      183.85      171.40      2.62 o 
  -2   6   0      111.87      106.68      3.09 o 
  -1   6   0       42.69       37.10      1.71 o 
   0   6   0     1377.94     1479.60      8.59 o 
   1   6   0        4.94        6.00      1.67 o 
   2   6   0      103.67      109.87      2.79 o 
   3   6   0      269.19      250.96      3.71 o 
   4   6   0      139.05      145.35      5.55 o 
   5   6   0      362.65      359.07      2.99 o 
   6   6   0       10.87       17.60      2.12 o 
   7   6   0        3.44        3.78      2.92 o 
   8   6   0       13.62       11.16      3.10 o 
   9   6   0       73.44       81.83      4.08 o 
  10   6   0       51.53       54.30      4.02 o 
  11   6   0       11.67       11.03      3.78 o 
 -10   7   0       27.05       25.71      5.29 o 
  -9   7   0       29.28       30.43      4.16 o 
  -8   7   0      142.60      132.91      5.50 o 
  -7   7   0      127.22      123.71      5.35 o 
  -6   7   0      860.19      857.98     16.38 o 
  -5   7   0       74.77       69.16      2.44 o 
  -4   7   0      100.90      111.81      3.45 o 
  -3   7   0       11.57        6.96      1.74 o 
  -2   7   0       16.93       17.25      1.73 o 
  -1   7   0      219.91      231.42      4.29 o 
   0   7   0       15.39       15.85      2.35 o 
   1   7   0      117.54      109.72      3.14 o 
   2   7   0      137.45      161.96      3.51 o 
   3   7   0      138.12      145.52      3.36 o 
   4   7   0       37.81       44.46      1.50 o 
   5   7   0       54.47       55.94      1.73 o 
   6   7   0       46.85       52.20      2.44 o 
   7   7   0       74.14       68.34      2.64 o 
   8   7   0        7.55        5.26      3.12 o 
   9   7   0        0.02       -1.31      3.32 o 
  10   7   0        0.05        0.70      3.68 o 
  -9   8   0       30.86       29.64      5.16 o 
  -8   8   0        0.17        4.33      4.22 o 
  -7   8   0       21.23       24.09      4.39 o 
  -6   8   0       57.07       59.01      2.65 o 
  -5   8   0       43.73       40.31      2.27 o 
  -4   8   0      285.62      260.64      3.82 o 
  -3   8   0      176.01      187.47      8.76 o 
  -2   8   0      531.63      520.03      4.83 o 
  -1   8   0       22.11       14.98      2.76 o 
   0   8   0      346.89      318.30      5.27 o 
   1   8   0       79.22       68.72      3.43 o 
   2   8   0      230.32      215.24      4.79 o 
   3   8   0      399.00      404.80      5.64 o 
   4   8   0       27.59       28.09      2.12 o 
   5   8   0       13.29       14.01      2.03 o 
   6   8   0        0.01        0.76      1.89 o 
   7   8   0       98.25      101.15      3.14 o 
   8   8   0        0.04        2.69      3.34 o 
   9   8   0       83.14       80.35      4.41 o 
  10   8   0        8.83       15.18      4.15 o 
  -8   9   0        7.96       10.64      4.35 o 
  -7   9   0       33.05       29.95      4.07 o 
  -6   9   0      136.28      148.10      3.83 o 
  -5   9   0        0.03       -1.06      2.10 o 
  -4   9   0      124.14      124.07      3.19 o 
  -3   9   0       71.68       66.22      2.67 o 
  -2   9   0        1.41        1.83      2.63 o 
  -1   9   0       53.20       50.90      3.48 o 
   0   9   0       40.35       34.92      3.25 o 
   1   9   0      352.31      327.91      5.71 o 
   2   9   0      128.66      143.90      4.34 o 
   3   9   0       31.64       28.57      3.00 o 
   4   9   0      175.43      189.27      3.91 o 
   5   9   0        2.51        3.92      1.86 o 
   6   9   0      101.94      109.23      3.88 o 
   7   9   0       27.60       28.87      2.45 o 
   8   9   0        6.64        3.09      3.20 o 
   9   9   0        0.85        2.83      3.85 o 
  -7  10   0        5.99        9.60      4.42 o 
  -6  10   0        1.86        6.19      2.26 o 
  -5  10   0       55.14       54.63      2.87 o 
  -4  10   0       26.44       28.98      2.68 o 
  -3  10   0       13.82       17.48      2.28 o 
  -2  10   0        2.18        0.66      2.80 o 
  -1  10   0        6.20        2.32      2.68 o 
   0  10   0       32.19       36.23      3.46 o 
   1  10   0       60.02       58.64      3.68 o 
   2  10   0        9.03        9.36      2.95 o 
   3  10   0       12.59       21.30      2.84 o 
   4  10   0        4.25        3.35      1.87 o 
   5  10   0        3.26       -0.85      2.11 o 
   6  10   0        0.69       -2.04      2.27 o 
   7  10   0       12.36       16.16      2.55 o 
   8  10   0        8.43       13.22      3.86 o 
  -6  11   0       15.17       19.07      2.76 o 
  -5  11   0        4.41        4.52      2.53 o 
  -4  11   0       10.59        9.97      3.55 o 
  -3  11   0        2.09        0.11      2.87 o 
  -2  11   0        3.93        2.57      3.20 o 
  -1  11   0       30.47       26.65      3.66 o 
   0  11   0        0.12       -3.94      3.94 o 
   1  11   0        4.97        3.35      3.68 o 
   2  11   0       20.89       18.11      3.28 o 
   3  11   0        8.18        6.69      2.83 o 
   4  11   0       61.64       68.76      2.65 o 
   5  11   0        0.03        0.82      2.26 o 
   6  11   0       89.43      107.21      3.56 o 
   7  11   0        0.08        5.81      3.55 o 
  -5  12   0        8.16        8.08      2.76 o 
  -4  12   0        6.34        6.45      3.73 o 
  -3  12   0       52.90       59.90      4.12 o 
  -2  12   0        0.19       -3.48      3.89 o 
  -1  12   0       12.59       12.05      3.43 o 
   0  12   0        7.76        9.35      3.78 o 
   1  12   0        2.83        6.10      3.73 o 
   2  12   0        8.18       11.09      3.46 o 
   3  12   0       60.58       65.01      4.10 o 
   4  12   0        0.04       -0.78      2.18 o 
   5  12   0        0.11       -2.52      2.52 o 
  -2  13   0        0.02        4.19      4.02 o 
  -1  13   0       19.05       25.57      3.91 o 
   0  13   0        0.33       -3.81      4.61 o 
   1  13   0        9.87        9.79      4.47 o 
   2  13   0        3.59        2.41      3.07 o 
   3  13   0        0.24       -0.52      3.14 o 
  -2 -13   1        0.29        0.85      3.47 o 
  -1 -13   1        8.30        5.79      4.19 o 
   0 -13   1       21.75       17.96      4.73 o 
   1 -13   1        9.62        9.77      3.61 o 
  -5 -12   1        1.44       -1.83      2.49 o 
  -4 -12   1        0.09       -3.43      3.74 o 
  -3 -12   1       16.98       12.16      3.38 o 
  -2 -12   1       23.26       26.16      3.78 o 
  -1 -12   1       61.64       62.06      4.49 o 
   0 -12   1       28.31       33.96      4.17 o 
   1 -12   1        4.66        7.00      4.17 o 
   2 -12   1        1.93        1.12      3.97 o 
   3 -12   1        0.00        4.09      3.75 o 
   4 -12   1        2.58        3.04      2.89 o 
  -6 -11   1       18.13       18.95      2.69 o 
  -5 -11   1        4.68        5.01      3.83 o 
  -4 -11   1       30.91       31.50      2.95 o 
  -3 -11   1        0.02        3.96      3.04 o 
  -2 -11   1       14.31       10.38      3.47 o 
  -1 -11   1       29.76       37.17      3.87 o 
   0 -11   1        3.57        2.91      3.65 o 
   1 -11   1       18.82       18.02      3.80 o 
   2 -11   1        0.17       -1.20      3.01 o 
   3 -11   1       39.24       37.55      3.97 o 
   4 -11   1        2.89        1.51      3.09 o 
   5 -11   1        5.15        1.79      2.50 o 
   6 -11   1        0.02        0.97      2.56 o 
  -8 -10   1        2.52        7.84      2.56 o 
  -7 -10   1        8.50        9.96      2.66 o 
  -6 -10   1       11.27       10.43      2.44 o 
  -5 -10   1        0.80       -2.98      2.98 o 
  -4 -10   1        8.37        8.31      2.15 o 
  -3 -10   1        6.03        8.42      2.45 o 
  -2 -10   1      124.76      140.78      4.36 o 
  -1 -10   1      160.95      161.14      4.85 o 
   0 -10   1      179.71      198.94      5.23 o 
   1 -10   1        2.56        3.33      3.03 o 
   2 -10   1        6.93        8.12      3.02 o 
   3 -10   1        0.94        2.61      2.67 o 
   4 -10   1       28.88       32.52      3.83 o 
   5 -10   1       17.36       17.29      2.32 o 
   6 -10   1      124.93      127.06      5.92 o 
   7 -10   1        4.48        9.84      4.44 o 
  -8  -9   1        8.14        7.61      3.51 o 
  -7  -9   1       17.12       19.87      2.62 o 
  -6  -9   1       76.09       76.05      5.53 o 
  -5  -9   1        3.01        2.20      2.15 o 
  -4  -9   1        3.35        3.46      1.80 o 
  -3  -9   1       46.75       41.52      3.16 o 
  -2  -9   1       56.19       44.16      3.33 o 
  -1  -9   1       39.18       43.54      3.15 o 
   0  -9   1       91.44       75.08      3.65 o 
   1  -9   1       28.61       31.32      3.30 o 
   2  -9   1       28.85       20.75      3.04 o 
   3  -9   1        3.91        1.97      1.92 o 
   4  -9   1        1.40        0.85      1.94 o 
   5  -9   1        6.78        5.79      2.20 o 
   6  -9   1       10.11       13.79      2.27 o 
   7  -9   1       46.87       39.26      4.24 o 
   8  -9   1        0.56        1.04      3.85 o 
  -9  -8   1        2.92        2.81      3.81 o 
  -8  -8   1       39.02       41.01      4.00 o 
  -7  -8   1        0.01        6.74      2.56 o 
  -6  -8   1        5.49        6.50      2.13 o 
  -5  -8   1       12.28       11.21      2.15 o 
  -4  -8   1       51.91       52.15      2.22 o 
  -3  -8   1      172.93      149.05      4.02 o 
  -2  -8   1     1307.90     1313.13      9.87 o 
  -1  -8   1      365.96      324.35      5.53 o 
   0  -8   1       35.76       35.47      3.09 o 
   1  -8   1       62.36       64.79      3.38 o 
   2  -8   1      304.68      275.67      5.46 o 
   3  -8   1       56.75       48.44      2.65 o 
   4  -8   1      142.18      148.21      3.20 o 
   5  -8   1        1.34       -0.31      2.04 o 
   6  -8   1      352.67      346.31      4.55 o 
   7  -8   1       48.60       48.85      4.69 o 
   8  -8   1       57.70       61.89      4.99 o 
   9  -8   1       45.99       42.42      5.13 o 
 -10  -7   1       23.25       33.85      3.81 o 
  -9  -7   1        1.26       -0.40      3.51 o 
  -8  -7   1       40.76       46.35      3.83 o 
  -7  -7   1      181.95      164.07      3.51 o 
  -6  -7   1       10.46        7.54      2.14 o 
  -5  -7   1       14.24       12.56      2.11 o 
  -4  -7   1       10.33       10.22      1.69 o 
  -3  -7   1        4.73        7.47      2.16 o 
  -2  -7   1        0.32        0.25      2.03 o 
  -1  -7   1      459.33      456.92      5.59 o 
   0  -7   1      637.68      612.81      6.48 o 
   1  -7   1      978.32      940.84      7.94 o 
   2  -7   1      164.71      154.44      2.79 o 
   3  -7   1        1.44       -0.04      1.79 o 
   4  -7   1        0.20       -0.65      1.83 o 
   5  -7   1       22.32       20.25      2.04 o 
   6  -7   1      131.80      122.96      2.98 o 
   7  -7   1        4.93        4.14      3.52 o 
   8  -7   1        1.32       -0.14      3.99 o 
   9  -7   1       13.03       11.75      3.84 o 
  10  -7   1        6.67        8.54      4.16 o 
 -10  -6   1        0.78        0.99      3.38 o 
  -9  -6   1        7.81        6.37      3.01 o 
  -8  -6   1       11.28        9.29      2.79 o 
  -7  -6   1      269.32      243.37      5.33 o 
  -6  -6   1        4.90        4.78      2.18 o 
  -5  -6   1     1034.23      999.37     25.36 o 
  -4  -6   1       69.02       64.39      1.50 o 
  -3  -6   1      609.60      576.53      5.52 o 
  -2  -6   1     1361.26     1253.05      8.04 o 
  -1  -6   1      466.29      466.90      5.13 o 
   0  -6   1       17.44       15.00      2.01 o 
   1  -6   1      333.46      338.49      4.56 o 
   2  -6   1      489.43      422.76      6.44 o 
   3  -6   1      112.27      105.44      3.23 o 
   4  -6   1      255.22      231.92      3.18 o 
   5  -6   1       88.70      101.61      2.60 o 
   6  -6   1      284.25      268.15      3.61 o 
   7  -6   1       61.35       65.01      4.09 o 
   8  -6   1      183.02      194.87      5.98 o 
   9  -6   1       26.83       26.45      4.32 o 
  10  -6   1        4.62       -0.95      4.00 o 
 -11  -5   1       39.92       39.07      3.95 o 
 -10  -5   1       58.14       58.81      3.90 o 
  -9  -5   1       21.88       19.00      3.20 o 
  -8  -5   1      147.98      139.95      4.50 o 
  -7  -5   1       10.12        8.13      3.15 o 
  -6  -5   1      456.63      419.63      4.43 o 
  -5  -5   1        0.37        1.15      1.73 o 
  -4  -5   1        0.28        0.26      0.74 o 
  -3  -5   1       15.65       28.22      1.37 o 
  -2  -5   1      989.04     1026.81      6.59 o 
  -1  -5   1     2968.00     3079.39     11.43 o 
   0  -5   1     1891.03     1755.20      7.07 o 
   1  -5   1     3012.22     3180.28     11.88 o 
   2  -5   1     3411.47     3484.81     33.07 o 
   3  -5   1       12.82       16.65      1.35 o 
   4  -5   1       12.30       16.81      1.43 o 
   5  -5   1      202.42      227.98      2.39 o 
   6  -5   1      133.98      125.52      5.65 o 
   7  -5   1        8.49        7.85      3.46 o 
   8  -5   1       27.49       23.68      3.77 o 
   9  -5   1       83.08       79.74      4.58 o 
  10  -5   1       99.34      109.11      5.18 o 
  11  -5   1       11.93       17.60      4.16 o 
 -11  -4   1        1.86        0.60      3.33 o 
 -10  -4   1        1.94        5.98      3.32 o 
  -9  -4   1        0.14        0.05      2.27 o 
  -8  -4   1        1.65        1.27      2.31 o 
  -7  -4   1      228.58      249.79      5.13 o 
  -6  -4   1       19.33       14.56      2.04 o 
  -5  -4   1     1339.83     1310.14     10.98 o 
  -4  -4   1      166.15      176.89      1.47 o 
  -3  -4   1      296.84      278.76      1.94 o 
  -2  -4   1     1620.86     1677.25      7.46 o 
  -1  -4   1     3106.55     3101.68     10.19 o 
   0  -4   1      110.70      116.96      4.15 o 
   1  -4   1     2092.28     2322.73     19.75 o 
   2  -4   1     1066.27     1114.61     12.61 o 
   3  -4   1     1182.42     1149.17     15.28 o 
   4  -4   1      249.90      301.74      2.85 o 
   5  -4   1      281.34      298.47      2.34 o 
   6  -4   1      400.33      397.19      3.47 o 
   7  -4   1      809.54      847.74      9.26 o 
   8  -4   1      118.69      112.70      4.66 o 
   9  -4   1       41.63       36.25      4.13 o 
  10  -4   1       19.39       23.16      4.00 o 
 -11  -3   1        0.54        0.56      2.68 o 
 -10  -3   1      211.69      223.12      4.29 o 
  -9  -3   1       56.76       47.36      3.54 o 
  -8  -3   1     1071.47     1013.98     16.12 o 
  -7  -3   1       37.37       29.20      2.54 o 
  -6  -3   1      619.67      588.28      4.83 o 
  -5  -3   1        1.11        0.15      1.00 o 
  -4  -3   1       23.80       19.29      0.66 o 
  -3  -3   1        0.88        1.11      0.53 o 
  -2  -3   1      124.19      112.84      1.46 o 
  -1  -3   1     6015.43     5848.65     12.23 o 
   0  -3   1     1561.73     1396.50      6.16 o 
   1  -3   1     4924.42     4860.29     74.42 o 
   2  -3   1      299.78      249.01      2.50 o 
   3  -3   1      449.98      513.66      3.10 o 
   4  -3   1       93.64       91.90      1.28 o 
   5  -3   1      114.87      141.33      1.96 o 
   6  -3   1       20.98       18.14      1.51 o 
   7  -3   1       57.66       63.54      3.84 o 
   8  -3   1      569.87      558.44      8.02 o 
   9  -3   1      238.11      230.41      6.14 o 
  10  -3   1      177.10      180.41      5.88 o 
  11  -3   1       28.95       25.92      4.32 o 
  12  -3   1       53.39       57.25      5.32 o 
 -11  -2   1        0.28        1.55      2.66 o 
 -10  -2   1       24.30       31.06      2.82 o 
  -9  -2   1        4.35        5.61      3.00 o 
  -8  -2   1        0.60        2.48      2.25 o 
  -7  -2   1     1078.97     1094.33      6.76 o 
  -6  -2   1      202.21      226.56      2.30 o 
  -5  -2   1     2563.76     2500.34      6.24 o 
  -4  -2   1        9.81       20.13      0.58 o 
  -3  -2   1       36.32       52.81      0.67 o 
  -2  -2   1     2566.65     2522.41      4.86 o 
  -1  -2   1      559.84      545.00      2.52 o 
   0  -2   1      132.21      142.62      1.88 o 
   1  -2   1      212.55      189.54      2.88 o 
   2  -2   1     2646.79     2600.09      8.08 o 
   3  -2   1      989.42      992.20      3.55 o 
   4  -2   1        8.58        9.94      0.86 o 
   5  -2   1      169.58      203.75      1.48 o 
   6  -2   1        1.64        2.08      1.07 o 
   7  -2   1     1132.02     1181.72     14.83 o 
   8  -2   1       54.83       62.62      4.74 o 
   9  -2   1      854.19      849.88      6.71 o 
  10  -2   1       12.05       17.67      3.54 o 
  11  -2   1        2.20        2.13      3.26 o 
  12  -2   1        1.10        0.11      4.07 o 
 -11  -1   1        5.30        7.19      3.27 o 
 -10  -1   1      132.99      136.75      6.28 o 
  -9  -1   1        1.11       -0.06      2.12 o 
  -8  -1   1      495.25      502.49      5.13 o 
  -7  -1   1      120.43       98.45      3.36 o 
  -6  -1   1        0.77        3.80      1.00 o 
  -5  -1   1        0.86       -0.08      0.91 o 
  -4  -1   1     1263.57     1307.75      5.09 o 
  -3  -1   1      187.67      194.64      1.42 o 
  -2  -1   1     1106.02     1029.63      2.91 o 
  -1  -1   1      756.81      793.17      7.82 o 
   1  -1   1       15.91       33.93      0.51 o 
   2  -1   1     4111.20     4103.21     16.07 o 
   3  -1   1      283.19      278.32      1.43 o 
   4  -1   1      467.45      479.49      3.56 o 
   5  -1   1      131.34      145.61      1.11 o 
   6  -1   1       22.34       16.00      1.07 o 
   7  -1   1       61.83       55.83      1.64 o 
   8  -1   1      663.10      668.45      4.26 o 
   9  -1   1      271.70      255.88      6.59 o 
  10  -1   1      247.88      246.19      6.88 o 
  11  -1   1       30.17       38.06      2.85 o 
  12  -1   1      137.41      154.30      6.04 o 
 -11   0   1       12.06       13.76      3.56 o 
 -10   0   1        0.07       -1.58      2.14 o 
  -9   0   1        2.20        0.00      2.03 o 
  -8   0   1        3.07        1.70      2.35 o 
  -7   0   1      717.28      748.53      4.22 o 
  -6   0   1       23.99       32.94      1.26 o 
  -5   0   1     3340.56     3367.75     11.24 o 
  -4   0   1       84.74       95.41      1.32 o 
  -3   0   1      295.17      370.93      2.16 o 
  -2   0   1      437.48      467.76      4.57 o 
  -1   0   1      229.60      238.50      2.07 o 
   2   0   1     3228.93     3300.83     20.97 o 
   3   0   1     1883.33     1724.83     14.76 o 
   4   0   1     1657.50     1689.11     16.30 o 
   5   0   1      666.83      654.61      5.87 o 
   6   0   1      351.25      388.27      2.94 o 
   7   0   1     1079.84     1040.56      8.88 o 
   8   0   1       40.42       40.95      1.79 o 
   9   0   1       66.08       59.84      3.96 o 
  10   0   1        0.07        0.11      3.53 o 
  11   0   1       11.24       14.54      3.58 o 
  12   0   1        3.78        1.55      2.47 o 
 -11   1   1       41.62       46.24      3.68 o 
 -10   1   1      137.60      137.81      4.52 o 
  -9   1   1       36.76       36.59      2.38 o 
  -8   1   1       65.36       70.97      1.96 o 
  -7   1   1      144.39      141.53      2.39 o 
  -6   1   1       28.95       40.85      1.32 o 
  -5   1   1      237.35      265.48      5.31 o 
  -4   1   1     2319.50     2400.97      7.61 o 
  -3   1   1      438.52      442.54      2.02 o 
  -2   1   1     4335.49     4110.25     10.34 o 
  -1   1   1     5994.30     5540.71      9.58 o 
   2   1   1    20657.56    17439.73    144.08 o 
   3   1   1     2408.40     2387.75     15.27 o 
   4   1   1      124.83      126.12      2.82 o 
   5   1   1       74.06       66.97      1.31 o 
   6   1   1        2.14        3.63      0.98 o 
   7   1   1       42.27       48.90      1.87 o 
   8   1   1     1117.31     1126.42      7.85 o 
   9   1   1        6.72        9.21      1.65 o 
  10   1   1      804.11      796.30      9.54 o 
  11   1   1        5.95        8.94      3.31 o 
  12   1   1       70.79       66.08      4.52 o 
 -11   2   1        0.89        3.27      4.13 o 
 -10   2   1       18.93       21.14      3.00 o 
  -9   2   1       19.32       20.70      2.86 o 
  -8   2   1      505.99      516.98      9.11 o 
  -7   2   1     2083.52     2154.89     26.67 o 
  -6   2   1        2.84        1.55      1.88 o 
  -5   2   1     1807.12     1829.97      7.33 o 
  -4   2   1       39.70       36.70      1.08 o 
  -3   2   1      648.31      733.46      4.73 o 
  -2   2   1      154.28      170.47      3.00 o 
  -1   2   1      209.19      214.83      3.40 o 
   0   2   1        1.69        3.54      0.52 o 
   1   2   1     9828.23     9490.01     44.55 o 
   2   2   1     8437.23     8164.57     40.70 o 
   3   2   1       42.47       57.16      1.09 o 
   4   2   1      149.53      139.39      2.51 o 
   5   2   1      164.17      194.02      1.90 o 
   6   2   1        6.95        8.12      1.09 o 
   7   2   1      717.89      738.69      5.20 o 
   8   2   1       39.68       40.10      2.39 o 
   9   2   1        0.03        0.64      1.66 o 
  10   2   1        9.09        8.31      2.49 o 
  11   2   1        0.53        0.35      3.60 o 
  12   2   1        0.01        1.16      3.58 o 
 -11   3   1       30.44       44.14      4.61 o 
 -10   3   1       53.19       68.51      4.98 o 
  -9   3   1       30.27       38.20      4.21 o 
  -8   3   1      257.64      256.34      6.52 o 
  -7   3   1      507.51      495.41      5.08 o 
  -6   3   1       49.68       36.99      2.71 o 
  -5   3   1      296.38      339.64      5.80 o 
  -4   3   1     1377.18     1361.48      5.76 o 
  -3   3   1        0.04        0.15      0.73 o 
  -2   3   1     1146.07     1080.75      4.48 o 
  -1   3   1      943.59      964.81      9.48 o 
   0   3   1      913.65      890.00      8.45 o 
   1   3   1     5026.89     5092.54     10.15 o 
   2   3   1     6263.87     6022.74     10.68 o 
   3   3   1        0.20        0.60      0.49 o 
   4   3   1     1473.40     1479.53     11.25 o 
   5   3   1        3.61        6.73      0.55 o 
   6   3   1        9.87        9.94      1.57 o 
   7   3   1      996.64      963.12      5.66 o 
   8   3   1      806.34      794.72      8.28 o 
   9   3   1      242.51      245.93      5.68 o 
  10   3   1      406.20      373.60      6.94 o 
  11   3   1       10.58       11.36      3.64 o 
  12   3   1      112.00      120.68      5.58 o 
 -11   4   1        0.00        0.92      3.87 o 
 -10   4   1        2.74        1.70      3.61 o 
  -9   4   1       50.40       52.45      4.25 o 
  -8   4   1       84.77       85.18      4.62 o 
  -7   4   1      476.17      504.28     10.41 o 
  -6   4   1       99.89      106.15      2.73 o 
  -5   4   1     1573.13     1670.39      5.37 o 
  -4   4   1       28.10       29.06      1.12 o 
  -3   4   1      915.26     1069.12     10.25 o 
  -2   4   1       23.21       22.76      1.29 o 
  -1   4   1      291.37      334.89      3.85 o 
   0   4   1      641.57      647.27      4.39 o 
   1   4   1       21.37       24.34      1.24 o 
   2   4   1      170.84      141.22      2.18 o 
   3   4   1     3511.52     3767.03     10.16 o 
   4   4   1      741.10      687.60      2.94 o 
   5   4   1     1357.77     1345.76      6.12 o 
   6   4   1        3.18        2.20      1.34 o 
   7   4   1      347.89      336.63      5.67 o 
   8   4   1       24.65       20.86      3.56 o 
   9   4   1      127.33      120.69      4.58 o 
  10   4   1       37.22       36.91      3.46 o 
  11   4   1       15.37       14.20      3.81 o 
  12   4   1        0.01        0.87      3.08 o 
 -10   5   1        2.56        3.41      3.32 o 
  -9   5   1        0.17       -2.01      3.70 o 
  -8   5   1        6.68        7.27      3.38 o 
  -7   5   1       11.71       11.51      3.74 o 
  -6   5   1       19.86       22.21      2.80 o 
  -5   5   1       32.82       42.17      1.49 o 
  -4   5   1       38.84       32.73      1.26 o 
  -3   5   1        9.32        9.16      1.25 o 
  -2   5   1      707.47      740.96      8.45 o 
  -1   5   1     1178.13     1317.61      7.41 o 
   0   5   1       62.02       69.62      1.58 o 
   1   5   1     2133.24     2232.28      9.18 o 
   2   5   1       28.08       27.18      1.76 o 
   3   5   1       78.60       67.76      2.11 o 
   4   5   1       57.02       48.71      1.02 o 
   5   5   1       53.73       64.23      1.13 o 
   6   5   1       10.16        8.43      1.56 o 
   7   5   1      187.22      189.76      3.08 o 
   8   5   1      778.75      766.15      8.38 o 
   9   5   1       63.57       71.69      3.97 o 
  10   5   1       86.07       79.36      4.51 o 
  11   5   1       15.60        8.22      3.62 o 
 -10   6   1        4.29        1.64      4.09 o 
  -9   6   1       19.98       16.90      3.97 o 
  -8   6   1       75.53       69.04      4.26 o 
  -7   6   1      206.64      206.72      5.62 o 
  -6   6   1      284.87      286.43      6.04 o 
  -5   6   1      732.96      727.92      8.67 o 
  -4   6   1      136.67      126.24      2.55 o 
  -3   6   1       52.22       57.81      1.82 o 
  -2   6   1       45.19       47.26      1.70 o 
  -1   6   1      846.03      913.06      4.89 o 
   0   6   1      121.67      137.55      3.18 o 
   1   6   1       74.30       93.75      2.66 o 
   2   6   1       80.70       80.17      2.42 o 
   3   6   1       48.92       37.47      1.99 o 
   4   6   1      592.13      622.76      4.71 o 
   5   6   1     1212.57     1172.28      4.90 o 
   6   6   1      294.66      299.22      6.13 o 
   7   6   1      308.69      312.01      5.57 o 
   8   6   1        0.06       -1.76      2.93 o 
   9   6   1        0.00       -1.30      3.02 o 
  10   6   1        9.70        9.24      3.52 o 
  11   6   1       31.03       29.45      4.25 o 
  -9   7   1        0.23       -2.09      4.41 o 
  -8   7   1        0.02       -1.24      3.70 o 
  -7   7   1        0.33       -2.65      4.06 o 
  -6   7   1       68.45       64.58      4.41 o 
  -5   7   1      306.79      311.44      4.47 o 
  -4   7   1       70.95       64.94      2.84 o 
  -3   7   1       51.05       40.79      2.24 o 
  -2   7   1       49.03       46.81      2.22 o 
  -1   7   1      151.35      135.14      2.47 o 
   0   7   1       33.65       35.06      2.44 o 
   1   7   1      121.09      123.87      3.30 o 
   2   7   1      114.09      113.15      3.10 o 
   3   7   1       91.82       82.84      2.83 o 
   4   7   1      247.29      220.33      2.32 o 
   5   7   1      111.60      107.17      1.66 o 
   6   7   1      146.16      126.82      2.25 o 
   7   7   1        0.08       -0.60      1.81 o 
   8   7   1       28.07       29.56      3.12 o 
   9   7   1       39.39       43.46      3.93 o 
  10   7   1       33.43       33.67      4.02 o 
  11   7   1        2.24        0.58      3.68 o 
  -9   8   1        3.33       -3.82      3.82 o 
  -8   8   1       46.17       42.41      4.35 o 
  -7   8   1       36.86       43.51      4.69 o 
  -6   8   1       17.25       20.50      2.22 o 
  -5   8   1       42.65       42.59      2.42 o 
  -4   8   1      233.55      212.44      4.38 o 
  -3   8   1        0.16       -2.05      2.05 o 
  -2   8   1      654.95      689.25     12.53 o 
  -1   8   1       43.90       48.19      3.28 o 
   0   8   1       54.50       57.28      3.13 o 
   1   8   1       28.81       26.10      2.87 o 
   2   8   1      819.21      805.87      7.52 o 
   3   8   1        9.88        6.50      2.59 o 
   4   8   1      644.11      669.74      4.87 o 
   5   8   1      432.60      419.59      3.32 o 
   6   8   1      160.49      149.00      4.26 o 
   7   8   1       33.74       35.59      2.38 o 
   8   8   1        4.78        5.81      3.20 o 
   9   8   1        1.13        2.26      3.34 o 
  10   8   1        8.58        6.77      3.93 o 
  -8   9   1        0.04       -3.22      4.39 o 
  -7   9   1        5.83        7.01      3.89 o 
  -6   9   1        6.53       10.08      2.43 o 
  -5   9   1       84.55       88.10      2.99 o 
  -4   9   1       33.34       25.64      2.33 o 
  -3   9   1       27.19       27.56      3.78 o 
  -2   9   1      143.47      152.09      3.21 o 
  -1   9   1       23.07       17.86      2.95 o 
   0   9   1        0.16       -2.33      2.64 o 
   1   9   1        9.36        8.17      2.79 o 
   2   9   1      217.84      238.56      5.19 o 
   3   9   1      167.07      160.80      4.43 o 
   4   9   1      298.02      278.44      3.65 o 
   5   9   1        5.03        5.71      1.42 o 
   6   9   1       75.14       78.49      2.79 o 
   7   9   1       26.50       31.60      2.36 o 
   8   9   1       68.13       66.15      4.10 o 
   9   9   1        7.94        8.98      3.75 o 
  -7  10   1        0.50        3.88      4.24 o 
  -6  10   1        4.60        7.01      2.37 o 
  -5  10   1        0.81       -0.56      2.10 o 
  -4  10   1       10.36        8.07      2.40 o 
  -3  10   1        1.23        0.02      2.01 o 
  -2  10   1       22.91       26.23      3.13 o 
  -1  10   1        2.09        3.46      2.67 o 
   0  10   1        0.10       -2.36      2.91 o 
   1  10   1       85.60       83.69      3.87 o 
   2  10   1       14.71       17.78      2.74 o 
   3  10   1       56.29       55.81      3.20 o 
   4  10   1       71.92       85.46      3.56 o 
   5  10   1       62.77       57.47      2.51 o 
   6  10   1       18.74       17.62      2.26 o 
   7  10   1        2.87        4.15      3.38 o 
   8  10   1        0.12       -3.32      3.76 o 
   9  10   1        0.08       -0.92      2.90 o 
  -6  11   1        1.64        6.94      2.88 o 
  -5  11   1        2.95        2.96      2.32 o 
  -4  11   1        0.66        1.05      2.32 o 
  -3  11   1       41.69       40.47      3.31 o 
  -2  11   1       22.71       23.25      3.45 o 
  -1  11   1      175.23      192.66      5.43 o 
   0  11   1       37.15       30.37      3.95 o 
   1  11   1       28.44       25.77      3.56 o 
   2  11   1        3.50       -3.30      3.30 o 
   3  11   1       36.13       26.86      3.27 o 
   4  11   1        7.10        8.70      2.78 o 
   5  11   1        5.72        4.14      2.05 o 
   6  11   1       35.52       33.89      3.45 o 
   7  11   1        0.84        4.29      3.39 o 
  -5  12   1        1.81        1.45      2.54 o 
  -4  12   1        0.20        0.21      2.54 o 
  -3  12   1        2.15       10.15      4.02 o 
  -2  12   1       24.76       27.72      3.90 o 
  -1  12   1        0.00       -1.16      3.68 o 
   0  12   1        0.16       -0.80      3.14 o 
   1  12   1       19.11       24.32      3.63 o 
   2  12   1       97.35      108.98      4.65 o 
   3  12   1        0.05        1.49      2.93 o 
   4  12   1       16.76       15.48      3.32 o 
   5  12   1       37.44       38.44      3.61 o 
   6  12   1        9.79       13.53      3.63 o 
  -3  13   1       12.82       10.66      3.50 o 
  -2  13   1        3.67        7.01      3.38 o 
  -1  13   1       87.15      105.64      5.02 o 
   0  13   1        4.05       13.44      4.29 o 
   1  13   1       20.35       33.70      4.57 o 
   2  13   1       20.85       17.45      3.39 o 
   3  13   1       13.10       12.95      3.44 o 
   4  13   1        1.18        2.48      2.42 o 
  -4 -12   2        2.32       -2.55      3.65 o 
  -3 -12   2        2.12        1.76      2.76 o 
  -2 -12   2        1.00       -1.14      2.91 o 
  -1 -12   2      103.38      121.39      5.48 o 
   0 -12   2        5.02       10.00      4.11 o 
   1 -12   2       43.93       56.94      5.07 o 
   2 -12   2        0.04       -2.75      3.85 o 
   3 -12   2        0.13       -0.92      3.50 o 
   4 -12   2        8.39        9.38      3.74 o 
  -6 -11   2        6.75        5.93      2.73 o 
  -5 -11   2        4.98       -0.55      3.68 o 
  -4 -11   2       22.88       21.48      3.78 o 
  -3 -11   2        0.61       -0.71      3.01 o 
  -2 -11   2       36.31       30.17      3.53 o 
  -1 -11   2        1.67        3.33      3.61 o 
   0 -11   2       54.60       60.05      4.45 o 
   1 -11   2      120.43      114.31      4.76 o 
   2 -11   2       12.96        9.74      3.77 o 
   3 -11   2       16.21       13.05      3.89 o 
   4 -11   2        2.55        2.00      3.46 o 
   5 -11   2        1.49        0.45      3.11 o 
   6 -11   2        7.57        4.45      2.77 o 
  -7 -10   2       65.13       75.24      3.26 o 
  -6 -10   2       18.44       18.29      2.57 o 
  -5 -10   2       23.51       19.43      3.81 o 
  -4 -10   2        9.76        7.50      3.21 o 
  -3 -10   2        0.00        1.46      2.70 o 
  -2 -10   2        0.00       -0.21      2.86 o 
  -1 -10   2      250.10      268.27      5.77 o 
   0 -10   2       44.11       44.98      3.89 o 
   1 -10   2      223.66      240.02      5.73 o 
   2 -10   2        0.42        2.41      2.79 o 
   3 -10   2        3.94        6.60      2.98 o 
   4 -10   2        5.84        6.25      2.81 o 
   5 -10   2       10.02       12.66      2.42 o 
   6 -10   2        9.98       10.32      2.78 o 
   7 -10   2        0.32        2.02      4.41 o 
  -8  -9   2       14.74       18.11      3.80 o 
  -7  -9   2        0.80        0.96      2.32 o 
  -6  -9   2       71.59       77.75      4.23 o 
  -5  -9   2       16.26        9.36      2.30 o 
  -4  -9   2       64.11       67.98      2.65 o 
  -3  -9   2        0.00        0.05      2.50 o 
  -2  -9   2       29.31       22.95      3.14 o 
  -1  -9   2       77.66       90.27      3.75 o 
   0  -9   2        2.49        3.97      2.75 o 
   1  -9   2      316.68      314.56      5.89 o 
   2  -9   2        1.41        1.34      2.69 o 
   3  -9   2        4.03        2.97      2.80 o 
   4  -9   2        5.62        4.28      2.20 o 
   5  -9   2        0.29        0.55      2.86 o 
   6  -9   2       22.71       24.39      5.08 o 
   7  -9   2        7.57        6.01      4.25 o 
   8  -9   2      153.38      168.49      6.08 o 
  -9  -8   2        0.32        0.38      2.92 o 
  -8  -8   2       93.04       89.19      4.46 o 
  -7  -8   2      142.02      144.18      4.88 o 
  -6  -8   2       88.43       83.31      3.81 o 
  -5  -8   2       23.61       22.43      2.30 o 
  -4  -8   2        4.50        2.29      1.95 o 
  -3  -8   2        3.63        3.91      2.71 o 
  -2  -8   2        9.38        2.01      3.26 o 
  -1  -8   2       33.59       24.47      3.38 o 
   0  -8   2        5.00        4.59      2.78 o 
   1  -8   2      311.46      295.87      5.43 o 
   2  -8   2      300.60      315.33      5.73 o 
   3  -8   2        5.35        7.63      4.12 o 
   4  -8   2      222.00      197.23      4.78 o 
   5  -8   2        3.59        3.88      2.13 o 
   6  -8   2        7.42        5.25      2.32 o 
   7  -8   2        9.97        9.75      3.91 o 
   8  -8   2       26.90       31.20      4.11 o 
   9  -8   2        3.89        2.37      4.16 o 
  -9  -7   2        1.54       -0.28      3.25 o 
  -8  -7   2       43.51       39.34      3.37 o 
  -7  -7   2       13.69       14.39      2.37 o 
  -6  -7   2      182.59      191.66      5.38 o 
  -5  -7   2      375.40      353.20      7.27 o 
  -4  -7   2      100.12      107.15      2.63 o 
  -3  -7   2        9.41        7.15      2.28 o 
  -2  -7   2       74.91       60.39      2.95 o 
  -1  -7   2        2.88        3.28      2.43 o 
   0  -7   2       36.61       40.09      3.07 o 
   1  -7   2      807.88      791.00      7.72 o 
   2  -7   2      560.54      522.47      6.39 o 
   3  -7   2        4.18        4.74      1.97 o 
   4  -7   2       56.63       50.06      2.41 o 
   5  -7   2       46.35       43.29      2.31 o 
   6  -7   2       34.46       38.25      2.35 o 
   7  -7   2       37.45       30.67      3.88 o 
   8  -7   2      304.99      310.53      7.12 o 
   9  -7   2       42.62       43.92      4.28 o 
  10  -7   2        0.63       -1.93      3.65 o 
 -10  -6   2       60.02       70.14      4.73 o 
  -9  -6   2        2.16        3.78      3.06 o 
  -8  -6   2       40.70       42.60      3.61 o 
  -7  -6   2       17.56       12.11      3.00 o 
  -6  -6   2        0.01        1.06      2.24 o 
  -5  -6   2       31.01       32.99      3.45 o 
  -4  -6   2       35.16       34.08      1.85 o 
  -3  -6   2        9.41        7.79      1.54 o 
  -2  -6   2       27.60       36.15      2.27 o 
  -1  -6   2        0.34        2.16      1.90 o 
   0  -6   2      128.57      133.10      3.28 o 
   1  -6   2      311.55      310.01      2.44 o 
   2  -6   2      351.97      360.87      3.65 o 
   3  -6   2       75.77       71.86      2.17 o 
   4  -6   2      627.88      594.42     14.73 o 
   5  -6   2       52.12       55.37      3.42 o 
   6  -6   2      129.22      118.59      2.77 o 
   7  -6   2       17.81       15.11      3.36 o 
   8  -6   2       13.93        4.47      3.49 o 
   9  -6   2       27.00       25.04      4.34 o 
  10  -6   2       26.65       30.86      4.50 o 
  11  -6   2       14.94       11.57      4.40 o 
 -10  -5   2        1.99        4.26      3.38 o 
  -9  -5   2        0.36        1.57      2.77 o 
  -8  -5   2       10.08       10.59      2.93 o 
  -7  -5   2      344.37      337.47      6.02 o 
  -6  -5   2      813.62      803.92      6.01 o 
  -5  -5   2      657.31      669.34     15.33 o 
  -4  -5   2      246.63      245.12      4.93 o 
  -3  -5   2       85.20       99.77      1.98 o 
  -2  -5   2      131.19      143.60      3.00 o 
  -1  -5   2      480.11      475.82      4.92 o 
   0  -5   2       37.32       38.32      2.24 o 
   1  -5   2      722.98      699.78     14.82 o 
   2  -5   2      251.82      239.05      2.78 o 
   3  -5   2      464.83      484.65      4.19 o 
   4  -5   2       35.12       34.85      1.68 o 
   5  -5   2      795.52      796.71     16.51 o 
   6  -5   2       23.14       28.13      1.96 o 
   7  -5   2      782.34      800.95      9.15 o 
   8  -5   2      159.28      163.62      5.06 o 
   9  -5   2       43.93       35.65      3.84 o 
  10  -5   2        0.25        1.56      3.66 o 
  11  -5   2        0.04       -1.40      3.35 o 
 -11  -4   2       13.17        6.85      3.85 o 
 -10  -4   2       54.26       54.81      3.17 o 
  -9  -4   2        2.87        2.36      2.21 o 
  -8  -4   2      182.52      185.83      4.04 o 
  -7  -4   2       36.02       33.88      5.05 o 
  -6  -4   2      157.11      151.86      5.25 o 
  -5  -4   2      262.49      252.75      2.83 o 
  -4  -4   2       30.83       26.52      0.84 o 
  -3  -4   2     2198.88     2254.91      5.20 o 
  -2  -4   2       36.43       33.51      1.80 o 
  -1  -4   2     1079.79     1117.70      6.70 o 
   0  -4   2      116.06      129.10      2.63 o 
   1  -4   2     1700.97     1819.97     13.72 o 
   2  -4   2     1168.85     1211.77      6.69 o 
   3  -4   2       16.90       28.71      1.60 o 
   4  -4   2     1048.40      946.92     12.05 o 
   5  -4   2       34.91       45.19      1.17 o 
   6  -4   2        7.59       11.34      1.55 o 
   7  -4   2      107.28       90.44      4.37 o 
   8  -4   2        0.22       -2.02      3.21 o 
   9  -4   2       81.01       76.85      4.33 o 
  10  -4   2       76.67       73.23      4.66 o 
  11  -4   2       59.08       51.41      4.46 o 
 -11  -3   2        0.01       -0.35      2.45 o 
 -10  -3   2        0.11        1.27      2.27 o 
  -9  -3   2       20.42       24.29      2.53 o 
  -8  -3   2        1.26        2.53      2.39 o 
  -7  -3   2      356.26      381.52      4.58 o 
  -6  -3   2      165.52      162.74      3.21 o 
  -5  -3   2      874.44      916.70      5.59 o 
  -4  -3   2       76.84       91.98      1.14 o 
  -3  -3   2       98.94       89.55      2.39 o 
  -2  -3   2      831.33      850.81      7.58 o 
  -1  -3   2      213.51      183.27      2.58 o 
   0  -3   2       35.20       35.32      1.66 o 
   1  -3   2      170.90      163.21      2.32 o 
   2  -3   2       12.76       19.61      1.05 o 
   3  -3   2     4743.82     5266.20      9.86 o 
   4  -3   2      423.58      425.36      4.09 o 
   5  -3   2      605.88      628.77      3.86 o 
   6  -3   2      191.49      191.59      2.42 o 
   7  -3   2      528.54      553.74      4.96 o 
   8  -3   2       24.45       17.41      2.40 o 
   9  -3   2      117.03      119.34      5.13 o 
  10  -3   2       12.38        9.91      3.39 o 
  11  -3   2        0.22        6.26      3.78 o 
  12  -3   2        2.24       -0.92      3.43 o 
 -11  -2   2        0.37       -0.60      2.79 o 
 -10  -2   2      152.89      152.54      3.76 o 
  -9  -2   2        3.57        2.87      2.26 o 
  -8  -2   2      263.77      271.99      6.65 o 
  -7  -2   2      771.73      759.30      9.28 o 
  -6  -2   2      609.89      548.21      4.73 o 
  -5  -2   2      257.94      277.77      5.45 o 
  -4  -2   2      327.25      367.01      1.78 o 
  -3  -2   2      446.42      458.20      3.65 o 
  -2  -2   2     1077.17     1037.23      4.93 o 
  -1  -2   2      116.83      109.59      2.92 o 
   0  -2   2     1668.09     1658.65      5.74 o 
   1  -2   2     4380.66     4552.40      8.27 o 
   2  -2   2    15694.25    14588.49    162.34 o 
   3  -2   2      331.96      353.91      3.83 o 
   4  -2   2     2698.24     2808.29     16.73 o 
   5  -2   2       54.43       51.13      0.92 o 
   6  -2   2       97.34       97.79      1.22 o 
   7  -2   2      274.29      273.47      3.60 o 
   8  -2   2      482.51      505.84      5.01 o 
   9  -2   2      370.19      366.87      4.75 o 
  10  -2   2      415.33      413.75      5.19 o 
  11  -2   2       14.25       15.52      2.40 o 
  12  -2   2       65.07       64.79      4.61 o 
 -11  -1   2        1.57        1.69      2.59 o 
 -10  -1   2        0.30        0.96      2.36 o 
  -9  -1   2        0.06       -0.87      2.22 o 
  -8  -1   2      235.27      241.88      3.97 o 
  -7  -1   2      901.03      940.11     12.96 o 
  -6  -1   2      101.94      113.05      2.90 o 
  -5  -1   2      871.74      959.71      3.88 o 
  -4  -1   2      655.98      715.76      4.05 o 
  -3  -1   2       15.91       10.88      0.77 o 
  -2  -1   2      817.35      867.56      3.76 o 
  -1  -1   2     1317.05     1367.35     13.49 o 
   0  -1   2      197.45      205.30      4.15 o 
   1  -1   2     6782.61     6818.51     10.59 o 
   2  -1   2     8775.68     8705.88      9.79 o 
   3  -1   2        2.92        4.28      0.59 o 
   4  -1   2      346.76      364.29      1.76 o 
   5  -1   2      230.39      201.68      1.26 o 
   6  -1   2       18.50       26.71      0.98 o 
   7  -1   2     1191.10     1213.49      8.80 o 
   8  -1   2      507.27      463.58     13.17 o 
   9  -1   2        1.75        0.77      1.67 o 
  10  -1   2       48.48       46.45      2.31 o 
  11  -1   2       52.86       48.84      2.56 o 
  12  -1   2        0.70        6.82      3.88 o 
 -11   0   2       14.34       12.41      3.37 o 
 -10   0   2       82.22       87.09      3.75 o 
  -9   0   2       22.93       19.14      2.34 o 
  -8   0   2       26.61       25.26      2.29 o 
  -7   0   2        9.81        9.36      1.92 o 
  -6   0   2        0.07       -0.19      1.01 o 
  -5   0   2      147.10      155.24      1.79 o 
  -4   0   2     1187.51     1306.93     10.50 o 
  -3   0   2     1641.39     1670.23     11.25 o 
  -2   0   2      180.59      186.94      1.36 o 
  -1   0   2     5058.15     5148.95      7.99 o 
   0   0   2      411.86      471.80      5.01 o 
   1   0   2     2556.54     2539.58     24.83 o 
   2   0   2    18125.24    16122.87     36.46 o 
   3   0   2      603.49      631.47      3.94 o 
   4   0   2      165.15      142.75      1.42 o 
   5   0   2       15.51       21.02      0.78 o 
   6   0   2        0.55        3.35      0.95 o 
   7   0   2       22.16       30.26      1.38 o 
   8   0   2      254.60      260.31      2.81 o 
   9   0   2       15.14       11.95      2.01 o 
  10   0   2     1585.83     1567.04      8.83 o 
  11   0   2       10.85       13.52      1.94 o 
  12   0   2       72.90       72.70      3.73 o 
 -11   1   2        3.09        1.00      2.85 o 
 -10   1   2        0.16        0.13      2.28 o 
  -9   1   2       30.48       25.67      2.36 o 
  -8   1   2        0.96       -0.57      1.87 o 
  -7   1   2      196.99      206.32      3.34 o 
  -6   1   2        0.30        0.82      1.02 o 
  -5   1   2      695.27      784.68      6.75 o 
  -4   1   2       48.89       61.27      1.90 o 
  -3   1   2     1811.86     1815.44     11.80 o 
  -2   1   2     2179.05     2241.18     14.16 o 
  -1   1   2     3187.68     3275.82     34.69 o 
   0   1   2      166.64      176.44      1.58 o 
   1   1   2      515.10      541.69      5.53 o 
   2   1   2     5265.03     5270.98     10.49 o 
   3   1   2     1038.08      996.39      9.67 o 
   4   1   2      304.87      329.41      6.19 o 
   5   1   2     2452.93     2379.19      7.14 o 
   6   1   2        6.11        7.53      1.06 o 
   7   1   2      503.74      559.55      3.53 o 
   8   1   2       60.42       65.28      1.85 o 
   9   1   2      144.13      142.72      3.12 o 
  10   1   2        7.44        7.14      2.41 o 
  11   1   2        3.16        3.60      3.41 o 
  12   1   2        1.29       -1.09      3.07 o 
 -11   2   2       46.66       54.77      7.03 o 
 -10   2   2       25.98       25.88      3.02 o 
  -9   2   2      107.79       94.10      2.95 o 
  -8   2   2       44.13       45.52      2.54 o 
  -7   2   2      228.92      215.46      3.33 o 
  -6   2   2        3.33        5.79      1.48 o 
  -5   2   2        9.65        8.03      1.31 o 
  -4   2   2     1885.76     2225.36      9.58 o 
  -3   2   2     2770.09     2895.92     11.63 o 
  -2   2   2      183.54      193.54      1.64 o 
  -1   2   2     4746.95     4660.89      9.01 o 
   0   2   2       25.13       26.51      1.09 o 
   1   2   2       11.11       18.41      0.85 o 
   2   2   2     1532.81     1578.62      4.33 o 
   3   2   2      389.13      426.24      2.76 o 
   4   2   2       69.00       57.06      2.43 o 
   5   2   2      486.72      551.44      3.56 o 
   6   2   2       64.77       88.91      3.07 o 
   7   2   2       76.42       68.30      1.70 o 
   8   2   2      189.70      198.07      4.38 o 
   9   2   2        9.81        9.99      1.60 o 
  10   2   2      536.18      532.22      5.43 o 
  11   2   2       42.37       46.60      4.04 o 
  12   2   2       82.60       91.20      4.75 o 
 -11   3   2        0.64        6.85      3.78 o 
 -10   3   2        0.00        5.99      3.98 o 
  -9   3   2      136.73      131.44      5.23 o 
  -8   3   2       70.15       75.12      6.19 o 
  -7   3   2       89.94       92.72      4.14 o 
  -6   3   2      199.10      189.18      3.34 o 
  -5   3   2      330.10      309.84      4.13 o 
  -4   3   2        3.06        8.17      0.90 o 
  -3   3   2     1154.96     1087.32      3.71 o 
  -2   3   2      908.33      862.63      8.35 o 
  -1   3   2      590.16      639.05      6.83 o 
   0   3   2       74.66       69.68      1.02 o 
   1   3   2      178.88      173.00      2.12 o 
   2   3   2     5151.16     5163.29     12.52 o 
   3   3   2     4066.45     4337.51     10.66 o 
   4   3   2     1240.84     1365.12      9.73 o 
   5   3   2     1427.28     1408.49      3.94 o 
   6   3   2       40.05       48.96      1.66 o 
   7   3   2      626.85      614.15      4.63 o 
   8   3   2      398.52      389.27      5.01 o 
   9   3   2       28.82       28.40      2.21 o 
  10   3   2       49.79       48.27      3.85 o 
  11   3   2        9.10        8.27      3.22 o 
  12   3   2       10.06        8.78      3.24 o 
 -11   4   2       35.38       37.23      4.95 o 
 -10   4   2       17.61       23.56      3.93 o 
  -9   4   2        0.18       -0.48      3.24 o 
  -8   4   2      177.76      182.47      4.57 o 
  -7   4   2       71.57       69.08      2.81 o 
  -6   4   2       94.51       93.31      3.62 o 
  -5   4   2      109.86      125.30      1.86 o 
  -4   4   2       65.00       66.49      1.39 o 
  -3   4   2        3.97        0.32      0.83 o 
  -2   4   2       49.00       80.96      3.81 o 
  -1   4   2      947.41      854.61      3.75 o 
   0   4   2     1912.67     1823.67     18.38 o 
   1   4   2     1608.05     1458.80      6.43 o 
   2   4   2      102.42      122.81      2.09 o 
   3   4   2      215.91      220.76      2.05 o 
   4   4   2       18.58       11.70      0.58 o 
   5   4   2      643.13      734.87      3.50 o 
   6   4   2       20.79       20.54      1.84 o 
   7   4   2      185.34      165.74      4.04 o 
   8   4   2      492.40      492.19      6.27 o 
   9   4   2      284.59      261.45      6.38 o 
  10   4   2      175.55      182.21      5.18 o 
  11   4   2       17.33       18.04      3.68 o 
  12   4   2       48.89       52.71      4.58 o 
 -10   5   2        2.47        3.94      3.85 o 
  -9   5   2        6.19        6.97      3.61 o 
  -8   5   2        3.71       -0.01      3.24 o 
  -7   5   2       39.17       43.52      2.63 o 
  -6   5   2      747.11      711.04      5.96 o 
  -5   5   2      665.37      649.28      3.81 o 
  -4   5   2        4.10        2.03      1.07 o 
  -3   5   2      394.30      363.62      3.15 o 
  -2   5   2      145.46      130.08      5.33 o 
  -1   5   2      284.99      289.67      3.50 o 
   0   5   2        0.21        0.63      0.95 o 
   1   5   2     2484.45     2642.21      9.80 o 
   2   5   2     1458.08     1438.57      7.12 o 
   3   5   2     2400.85     2484.29      9.10 o 
   4   5   2     1049.57     1074.70      4.65 o 
   5   5   2      757.11      812.57      4.40 o 
   6   5   2       33.36       34.77      1.69 o 
   7   5   2       76.96       94.86      2.43 o 
   8   5   2        1.24        0.79      1.90 o 
   9   5   2        0.99        4.02      3.10 o 
  10   5   2       24.02       22.90      3.43 o 
  11   5   2        6.01       -0.57      3.37 o 
  12   5   2        0.61        1.28      3.57 o 
 -10   6   2       30.35       32.00      4.79 o 
  -9   6   2        6.71        6.27      3.55 o 
  -8   6   2        5.44        2.24      3.57 o 
  -7   6   2        3.64        3.60      3.27 o 
  -6   6   2        5.55        6.31      2.23 o 
  -5   6   2      370.68      375.84      4.78 o 
  -4   6   2      177.21      182.17      2.37 o 
  -3   6   2       75.98       81.11      1.98 o 
  -2   6   2      264.85      229.24      2.73 o 
  -1   6   2      146.41      130.02      2.53 o 
   0   6   2      766.45      722.86      5.64 o 
   1   6   2     1005.55     1012.75      6.86 o 
   2   6   2      384.13      432.27      4.57 o 
   3   6   2      550.13      535.28      4.92 o 
   4   6   2       51.69       47.64      1.34 o 
   5   6   2       64.46       65.06      1.32 o 
   6   6   2       53.93       43.04      2.59 o 
   7   6   2      351.10      350.64      3.98 o 
   8   6   2        7.42        5.42      1.90 o 
   9   6   2       48.29       44.71      3.39 o 
  10   6   2       62.48       65.41      3.92 o 
  11   6   2       26.11       25.00      4.00 o 
  -9   7   2        0.02        0.79      3.66 o 
  -8   7   2       37.88       44.93      4.34 o 
  -7   7   2        8.33        4.25      3.73 o 
  -6   7   2       55.72       48.04      4.03 o 
  -5   7   2      385.46      379.77      4.15 o 
  -4   7   2      345.95      360.32      7.10 o 
  -3   7   2      393.85      395.15      7.84 o 
  -2   7   2       48.37       53.99      1.92 o 
  -1   7   2      309.87      346.04      3.49 o 
   0   7   2      554.87      519.20      5.62 o 
   1   7   2      593.49      589.42      5.83 o 
   2   7   2     1277.29     1216.66      8.10 o 
   3   7   2      489.57      440.31      5.02 o 
   4   7   2      204.36      192.93      1.88 o 
   5   7   2      156.80      149.14      1.79 o 
   6   7   2        4.83        6.08      1.40 o 
   7   7   2      123.68      123.04      2.78 o 
   8   7   2        5.83        6.02      2.87 o 
   9   7   2        3.86        3.91      2.82 o 
  10   7   2        0.67        0.20      3.20 o 
  11   7   2        0.04       -1.20      3.16 o 
  -9   8   2        0.33       -4.29      4.50 o 
  -8   8   2        0.42       -2.72      4.24 o 
  -7   8   2       91.84       89.49      5.27 o 
  -6   8   2       54.68       49.52      4.43 o 
  -5   8   2       37.32       36.77      1.89 o 
  -4   8   2        0.95       -0.78      1.95 o 
  -3   8   2       90.02       97.34      2.71 o 
  -2   8   2      278.03      270.41      5.70 o 
  -1   8   2       15.01       15.39      2.24 o 
   0   8   2      352.50      348.18      5.35 o 
   1   8   2      124.08      117.97      3.71 o 
   2   8   2       34.97       40.32      2.78 o 
   3   8   2      428.20      430.76      5.49 o 
   4   8   2       69.66       62.58      2.12 o 
   5   8   2       19.70       21.40      1.26 o 
   6   8   2       22.81       19.07      1.53 o 
   7   8   2        4.09        3.68      1.45 o 
   8   8   2        1.54        1.96      2.58 o 
   9   8   2        3.61        5.50      3.50 o 
  10   8   2       12.78       13.91      3.50 o 
  -8   9   2        6.21        4.89      4.09 o 
  -7   9   2        0.30        0.66      4.29 o 
  -6   9   2       12.82       19.49      4.34 o 
  -5   9   2       25.14       20.75      2.37 o 
  -4   9   2       12.63       12.60      2.19 o 
  -3   9   2       83.54       76.65      3.77 o 
  -2   9   2       78.69       68.52      3.66 o 
  -1   9   2      159.76      167.60      4.47 o 
   0   9   2        1.82       -2.16      2.71 o 
   1   9   2      186.44      179.42      4.45 o 
   2   9   2      235.55      240.88      5.16 o 
   3   9   2      268.41      245.94      5.14 o 
   4   9   2       42.24       42.37      2.90 o 
   5   9   2        9.45       10.06      1.23 o 
   6   9   2       88.46       86.69      2.12 o 
   7   9   2       35.73       29.93      3.31 o 
   8   9   2       99.99      101.34      4.17 o 
   9   9   2       10.28       12.33      3.68 o 
  10   9   2        6.83        7.15      3.37 o 
  -7  10   2        1.34       -1.53      3.97 o 
  -6  10   2        0.66        3.39      4.00 o 
  -5  10   2        8.61        6.52      2.29 o 
  -4  10   2        7.77        6.93      2.39 o 
  -3  10   2       35.64       37.78      2.55 o 
  -2  10   2       65.23       56.62      2.53 o 
  -1  10   2       29.68       29.16      3.18 o 
   0  10   2      145.98      138.16      4.38 o 
   1  10   2       22.39       24.52      3.10 o 
   2  10   2       23.24       25.03      3.40 o 
   3  10   2      186.04      173.26      4.69 o 
   4  10   2        7.24        6.74      2.83 o 
   5  10   2        2.21        1.71      1.49 o 
   6  10   2       18.59       23.85      3.19 o 
   7  10   2        5.66        7.37      3.04 o 
   8  10   2       14.95        9.75      3.60 o 
   9  10   2       11.40       14.55      3.33 o 
  -6  11   2       47.72       53.88      4.88 o 
  -5  11   2        2.10        0.71      2.64 o 
  -4  11   2        6.16        8.73      2.20 o 
  -3  11   2        0.00       -0.59      2.16 o 
  -2  11   2       18.58       15.06      3.05 o 
  -1  11   2        0.24        1.51      2.93 o 
   0  11   2        0.59        0.96      3.09 o 
   1  11   2       24.71       23.94      3.26 o 
   2  11   2        3.13        1.76      3.11 o 
   3  11   2        0.68       -2.47      2.73 o 
   4  11   2        0.00       -0.41      2.77 o 
   5  11   2        6.40        5.63      1.85 o 
   6  11   2       29.19       26.13      3.10 o 
   7  11   2        0.68        2.77      3.14 o 
   8  11   2       67.92       76.32      4.87 o 
  -5  12   2        0.75        1.18      2.46 o 
  -4  12   2        0.34        3.20      2.30 o 
  -3  12   2        6.79        9.93      3.83 o 
  -2  12   2       38.96       31.69      3.52 o 
  -1  12   2       48.29       50.92      3.89 o 
   0  12   2       44.50       43.43      4.14 o 
   1  12   2       50.09       63.12      4.28 o 
   2  12   2        2.03        5.86      3.31 o 
   3  12   2        0.23        6.00      3.33 o 
   4  12   2       22.43       19.29      3.38 o 
   5  12   2        0.82       -3.08      3.08 o 
   6  12   2        3.24        0.78      3.57 o 
   7  12   2        2.35        4.14      3.74 o 
  -3  13   2        0.33       -0.67      3.87 o 
  -2  13   2        8.80       11.99      4.21 o 
  -1  13   2        1.51       10.84      4.20 o 
   0  13   2        2.34        7.91      3.26 o 
   1  13   2       79.11       89.99      4.75 o 
   2  13   2       13.42       13.26      3.70 o 
   3  13   2        0.16       -1.19      3.11 o 
   4  13   2        0.83        0.14      2.71 o 
   5  13   2        4.13        0.19      3.04 o 
  -3 -12   3        0.75       -2.09      2.36 o 
  -2 -12   3        2.69        0.86      3.48 o 
  -1 -12   3        3.41        4.22      3.96 o 
   0 -12   3       35.98       39.18      5.03 o 
   1 -12   3       59.23       59.76      5.08 o 
   2 -12   3       25.48       27.47      4.57 o 
   3 -12   3       26.18       26.43      4.20 o 
   4 -12   3        0.01        0.71      3.83 o 
  -5 -11   3        0.08       -3.60      3.60 o 
  -4 -11   3       38.32       39.14      4.69 o 
  -3 -11   3        4.13        6.76      3.38 o 
  -2 -11   3       14.71       12.09      3.69 o 
  -1 -11   3        0.06       -1.02      3.38 o 
   0 -11   3        6.14        3.56      3.78 o 
   1 -11   3       44.98       52.38      4.04 o 
   2 -11   3       11.93       12.59      4.00 o 
   3 -11   3       60.01       68.36      4.89 o 
   4 -11   3       17.44       13.20      3.18 o 
   5 -11   3        0.67       -1.60      3.19 o 
   6 -11   3        0.43       -1.67      2.75 o 
  -6 -10   3       58.18       66.32      6.94 o 
  -5 -10   3        1.89        3.32      4.03 o 
  -4 -10   3       34.66       38.85      4.14 o 
  -3 -10   3        0.44        0.00      2.88 o 
  -2 -10   3       11.53       10.29      3.19 o 
  -1 -10   3        8.36        5.96      3.47 o 
   0 -10   3       19.46       22.87      4.09 o 
   1 -10   3      128.60      116.58      5.02 o 
   2 -10   3       32.17       36.81      4.00 o 
   3 -10   3       46.78       43.98      3.80 o 
   4 -10   3       26.55       26.30      3.50 o 
   5 -10   3        3.82        4.89      3.28 o 
   6 -10   3       19.37       20.56      3.01 o 
   7 -10   3        0.55        0.62      2.79 o 
  -7  -9   3        5.89        7.53      2.64 o 
  -6  -9   3       16.98       18.83      3.45 o 
  -5  -9   3        0.07       -2.49      2.49 o 
  -4  -9   3       55.33       54.03      4.19 o 
  -3  -9   3        3.44        5.80      2.54 o 
  -2  -9   3        5.67        4.31      2.49 o 
  -1  -9   3        0.34       -1.23      2.88 o 
   0  -9   3       26.96       21.24      3.18 o 
   1  -9   3      107.51      119.29      4.43 o 
   2  -9   3       31.10       35.10      3.38 o 
   3  -9   3      153.83      179.57      4.96 o 
   4  -9   3       34.66       41.15      3.50 o 
   5  -9   3       11.41        9.16      2.80 o 
   6  -9   3        3.27        3.01      2.26 o 
   7  -9   3        5.23        6.06      2.51 o 
   8  -9   3        0.75        2.72      4.03 o 
  -8  -8   3        2.18        3.17      2.92 o 
  -7  -8   3        0.19        2.19      2.90 o 
  -6  -8   3      141.51      155.77      3.79 o 
  -5  -8   3        1.36        1.60      2.17 o 
  -4  -8   3        4.03        3.32      3.18 o 
  -3  -8   3      255.85      244.42      3.77 o 
  -2  -8   3       87.27       77.18      3.72 o 
  -1  -8   3      289.72      281.10      5.40 o 
   0  -8   3        9.91        7.38      2.89 o 
   1  -8   3        5.20        4.53      2.88 o 
   2  -8   3      159.08      160.93      4.53 o 
   3  -8   3        0.76        2.15      2.94 o 
   4  -8   3      216.69      229.23      4.63 o 
   5  -8   3        0.04        0.74      2.00 o 
   6  -8   3       28.66       26.52      2.53 o 
   7  -8   3        2.51        1.65      2.08 o 
   8  -8   3       38.63       43.84      4.46 o 
   9  -8   3       13.55       15.57      4.62 o 
  -9  -7   3        6.77        7.38      3.83 o 
  -8  -7   3        9.70       11.29      3.51 o 
  -7  -7   3        2.14        3.84      2.70 o 
  -6  -7   3      122.09      118.35      7.84 o 
  -5  -7   3       47.39       37.74      2.53 o 
  -4  -7   3      200.68      191.28      3.26 o 
  -3  -7   3        4.01        2.77      1.79 o 
  -2  -7   3       23.74       26.97      2.81 o 
  -1  -7   3      222.06      190.89      4.35 o 
   0  -7   3      512.59      512.36      6.42 o 
   1  -7   3        8.40       14.66      3.05 o 
   2  -7   3      728.10      739.71      7.69 o 
   3  -7   3     1718.09     1714.93     11.41 o 
   4  -7   3      441.18      466.61      8.19 o 
   5  -7   3       16.18       12.04      3.00 o 
   6  -7   3        8.26        7.17      1.93 o 
   7  -7   3       36.57       27.07      4.06 o 
   8  -7   3        4.97        7.87      3.60 o 
   9  -7   3       59.95       68.09      4.77 o 
  10  -7   3        3.14        1.61      3.50 o 
  -9  -6   3        1.79        1.70      3.34 o 
  -8  -6   3        1.17        1.07      2.84 o 
  -7  -6   3       95.02       86.93      4.17 o 
  -6  -6   3      187.80      193.40      7.30 o 
  -5  -6   3      438.13      406.05     17.37 o 
  -4  -6   3       34.67       33.43      2.01 o 
  -3  -6   3      641.86      603.23     10.84 o 
  -2  -6   3       11.73        8.07      1.92 o 
  -1  -6   3        2.44       -0.25      2.07 o 
   0  -6   3      299.82      267.81      4.49 o 
   1  -6   3        2.09        1.10      2.14 o 
   2  -6   3       76.85       82.24      3.08 o 
   3  -6   3       56.03       68.61      1.65 o 
   4  -6   3      209.84      214.76      5.69 o 
   5  -6   3       57.16       64.45      2.34 o 
   6  -6   3      115.76      113.57      2.86 o 
   7  -6   3       19.77       26.88      3.47 o 
   8  -6   3      122.33      112.44      4.87 o 
   9  -6   3       41.09       43.53      4.13 o 
  10  -6   3        1.10        2.31      3.48 o 
  11  -6   3        1.14       -0.95      3.98 o 
 -10  -5   3        8.77        6.45      3.46 o 
  -9  -5   3        0.32        3.43      3.16 o 
  -8  -5   3       11.64        9.54      3.20 o 
  -7  -5   3       84.24       79.04      3.02 o 
  -6  -5   3      304.85      313.23      4.35 o 
  -5  -5   3      118.96      118.63      3.05 o 
  -4  -5   3      248.17      238.89      3.03 o 
  -3  -5   3       53.47       45.37      4.93 o 
  -2  -5   3        0.05       -1.05      1.67 o 
  -1  -5   3        1.28        2.32      1.80 o 
   0  -5   3     1479.51     1555.16      9.10 o 
   1  -5   3      101.39      105.39      4.42 o 
   2  -5   3       50.95       34.94      2.10 o 
   3  -5   3      603.02      637.81      4.48 o 
   4  -5   3      163.28      155.51      3.38 o 
   5  -5   3       57.53       53.70      2.86 o 
   6  -5   3      356.02      323.10      5.42 o 
   7  -5   3        1.88        5.01      3.36 o 
   8  -5   3        0.45        1.48      3.04 o 
   9  -5   3       47.34       38.42      4.18 o 
  10  -5   3       31.77       36.54      4.33 o 
  11  -5   3        9.01        6.63      3.61 o 
 -10  -4   3        0.01       -0.32      2.48 o 
  -9  -4   3        2.27        1.24      2.46 o 
  -8  -4   3        8.93        7.36      2.42 o 
  -7  -4   3       18.20       15.21      2.42 o 
  -6  -4   3      112.12      121.11      4.02 o 
  -5  -4   3      441.95      460.79      8.54 o 
  -4  -4   3        6.54        7.75      1.03 o 
  -3  -4   3     1419.47     1388.29     10.91 o 
  -2  -4   3      151.56      148.91      2.26 o 
  -1  -4   3       48.07       44.23      2.13 o 
   0  -4   3      256.64      242.69      3.69 o 
   1  -4   3      531.99      501.66      8.95 o 
   2  -4   3      636.10      690.79      3.13 o 
   3  -4   3      988.10      964.61      6.77 o 
   4  -4   3      161.93      145.32      5.07 o 
   5  -4   3      372.30      365.11      7.38 o 
   6  -4   3       54.13       52.32      1.90 o 
   7  -4   3      133.58      140.69      4.66 o 
   8  -4   3       12.65       11.80      3.22 o 
   9  -4   3      139.48      138.45      4.94 o 
  10  -4   3        6.24        6.64      3.03 o 
  11  -4   3        0.02        1.37      3.30 o 
  12  -4   3        8.38       10.97      3.31 o 
 -10  -3   3       12.51       15.72      2.58 o 
  -9  -3   3       15.64       15.77      2.48 o 
  -8  -3   3      141.69      138.01      3.52 o 
  -7  -3   3       46.14       43.54      2.60 o 
  -6  -3   3      225.81      215.38      3.58 o 
  -5  -3   3       49.90       51.49      3.85 o 
  -4  -3   3       44.92       48.31      1.18 o 
  -3  -3   3        4.46        3.93      0.60 o 
  -2  -3   3      646.16      799.20      6.36 o 
  -1  -3   3       77.01       58.29      1.46 o 
   0  -3   3     2457.47     2419.17      9.40 o 
   1  -3   3      546.25      577.24      8.69 o 
   2  -3   3      239.51      198.54      1.97 o 
   3  -3   3      228.08      207.66      6.62 o 
   4  -3   3       38.61       41.22      0.87 o 
   5  -3   3      564.29      589.57      3.55 o 
   6  -3   3      259.26      266.23      2.44 o 
   7  -3   3      187.91      187.47      3.65 o 
   8  -3   3      118.95      113.99      3.07 o 
   9  -3   3       37.34       41.15      2.62 o 
  10  -3   3      115.47      123.02      3.43 o 
  11  -3   3       38.79       30.38      4.08 o 
  12  -3   3       42.31       38.47      3.97 o 
 -11  -2   3        9.21        5.00      2.73 o 
 -10  -2   3        3.76        3.94      2.31 o 
  -9  -2   3        0.94        1.64      2.30 o 
  -8  -2   3        5.87        9.23      2.26 o 
  -7  -2   3        8.30       11.31      3.23 o 
  -6  -2   3       58.77       52.76      2.46 o 
  -5  -2   3      462.30      449.02      5.68 o 
  -4  -2   3      191.07      199.80      3.37 o 
  -3  -2   3     2040.72     2011.02     13.04 o 
  -2  -2   3        0.26        0.65      0.80 o 
  -1  -2   3     1280.70     1314.31      4.73 o 
   0  -2   3        0.20        3.54      2.24 o 
   1  -2   3     1311.56     1351.45      6.51 o 
   2  -2   3      197.66      207.83      2.12 o 
   3  -2   3     3181.02     3326.07     17.48 o 
   4  -2   3       23.67       16.65      0.93 o 
   5  -2   3     1398.24     1499.34      6.48 o 
   6  -2   3        1.05        0.21      0.90 o 
   7  -2   3      580.05      574.31      4.88 o 
   8  -2   3        0.61       -0.04      1.92 o 
   9  -2   3      458.15      477.36      6.83 o 
  10  -2   3       12.06       11.81      2.46 o 
  11  -2   3        0.46       -0.22      2.08 o 
  12  -2   3        0.16        1.66      2.42 o 
 -11  -1   3        0.29        3.67      2.64 o 
 -10  -1   3       77.60       86.63      3.33 o 
  -9  -1   3        2.43        1.64      2.16 o 
  -8  -1   3      108.40      107.58      3.11 o 
  -7  -1   3        3.83        1.64      2.00 o 
  -6  -1   3       52.96       48.97      2.47 o 
  -5  -1   3      268.54      266.79      4.21 o 
  -4  -1   3     2199.46     2336.16      8.40 o 
  -3  -1   3      250.05      245.53      1.80 o 
  -2  -1   3     3152.25     3034.17     10.69 o 
  -1  -1   3      390.27      392.19      2.71 o 
   0  -1   3     3435.63     3288.24      6.31 o 
   1  -1   3      204.54      206.47      2.00 o 
   2  -1   3      201.97      221.64      1.26 o 
   3  -1   3     1015.78     1016.68      8.22 o 
   4  -1   3      600.30      712.23      3.31 o 
   5  -1   3      840.20      965.02      7.04 o 
   6  -1   3      422.02      427.19      5.55 o 
   7  -1   3      644.78      613.62      7.43 o 
   8  -1   3        5.53        5.38      1.95 o 
   9  -1   3      158.93      172.88      3.49 o 
  10  -1   3      299.47      322.37     11.25 o 
  11  -1   3        3.00        1.80      2.28 o 
  12  -1   3      132.18      132.65      3.68 o 
 -11   0   3        0.62        0.05      2.35 o 
 -10   0   3        0.07       -0.16      2.26 o 
  -9   0   3        2.55       -1.78      2.10 o 
  -8   0   3        4.93        2.65      2.02 o 
  -7   0   3        0.18       -0.16      1.94 o 
  -6   0   3       21.65       26.30      1.89 o 
  -5   0   3      849.85      835.57     10.63 o 
  -4   0   3      466.10      531.02      3.11 o 
  -3   0   3     1271.79     1201.92      3.55 o 
  -2   0   3       76.73       72.49      0.97 o 
  -1   0   3        3.14        2.41      0.61 o 
   0   0   3     3563.95     3812.58      6.37 o 
   1   0   3      290.83      252.61      4.20 o 
   2   0   3     5151.22     5102.85     13.30 o 
   3   0   3     2214.46     2327.38     17.05 o 
   4   0   3      171.32      216.68      1.34 o 
   5   0   3      268.01      273.37      1.83 o 
   6   0   3        4.65        0.76      0.53 o 
   7   0   3      108.98      102.36      1.53 o 
   8   0   3       43.67       40.13      1.65 o 
   9   0   3      164.67      185.76      3.52 o 
  10   0   3       84.75       70.87      2.92 o 
  11   0   3       27.30       25.64      2.07 o 
  12   0   3        5.75        8.52      2.61 o 
 -11   1   3       43.64       45.41      3.56 o 
 -10   1   3       41.83       48.61      2.84 o 
  -9   1   3       16.15       15.77      2.30 o 
  -8   1   3      109.43       99.68      3.57 o 
  -7   1   3      107.30      105.14      4.55 o 
  -6   1   3      170.01      165.92      2.82 o 
  -5   1   3       68.89       83.00      2.02 o 
  -4   1   3      421.91      570.55      3.79 o 
  -3   1   3     1340.04     1419.35      6.77 o 
  -2   1   3     1443.21     1546.87      4.50 o 
  -1   1   3      638.18      728.85      8.48 o 
   0   1   3    44320.16    34596.29    111.88 o 
   1   1   3        0.02        0.70      0.86 o 
   2   1   3       32.44       25.04      1.57 o 
   3   1   3      590.93      613.79      2.75 o 
   4   1   3     1075.86     1237.11     10.98 o 
   5   1   3       12.71       10.98      1.10 o 
   6   1   3      400.88      450.16      3.66 o 
   7   1   3      104.96      102.75      2.25 o 
   8   1   3      166.54      145.71      2.20 o 
   9   1   3        1.46        1.52      1.94 o 
  10   1   3      131.66      127.69      8.95 o 
  11   1   3       13.58       14.57      1.76 o 
  12   1   3      109.93      106.30      3.36 o 
 -11   2   3        6.37        9.59      4.86 o 
 -10   2   3        0.07        1.83      2.23 o 
  -9   2   3        5.47       10.14      2.22 o 
  -8   2   3       12.47       11.44      2.34 o 
  -7   2   3       44.39       48.68      2.22 o 
  -6   2   3      171.54      167.70      2.82 o 
  -5   2   3      535.24      555.62      4.26 o 
  -4   2   3      234.79      275.99      1.97 o 
  -3   2   3      618.65      675.72      2.71 o 
  -2   2   3      273.84      305.96      2.21 o 
  -1   2   3     2775.71     2858.56     11.21 o 
   0   2   3      123.00      128.37      1.90 o 
   1   2   3      406.98      481.99      3.24 o 
   2   2   3    11658.73    11496.68     82.03 o 
   3   2   3     3598.22     3543.89     16.14 o 
   4   2   3      567.33      679.54      2.73 o 
   5   2   3       24.19       22.82      0.90 o 
   6   2   3        7.29       21.67      1.46 o 
   7   2   3      329.66      322.43      3.48 o 
   8   2   3       92.54       80.92      4.50 o 
   9   2   3      217.94      245.61      8.72 o 
  10   2   3        3.71        5.89      2.18 o 
  11   2   3      146.45      132.90      3.43 o 
  12   2   3        9.04        7.21      3.67 o 
 -10   3   3       71.99       76.73      5.36 o 
  -9   3   3      134.00      143.12      3.82 o 
  -8   3   3      167.29      175.96      3.42 o 
  -7   3   3       45.26       48.64      2.21 o 
  -6   3   3      134.15      131.29      2.59 o 
  -5   3   3       50.92       52.20      1.76 o 
  -4   3   3      850.25      924.55      5.00 o 
  -3   3   3      903.37      941.24     10.06 o 
  -2   3   3     1202.13     1180.09      9.09 o 
  -1   3   3      129.83      136.18      2.20 o 
   0   3   3      187.74      172.24      3.92 o 
   1   3   3      781.25      860.06      4.57 o 
   2   3   3      733.21      821.22      5.42 o 
   3   3   3      320.31      292.75      3.03 o 
   4   3   3      874.24      923.87      5.31 o 
   5   3   3      829.58      973.71      8.10 o 
   6   3   3      138.34      130.91      2.23 o 
   7   3   3      119.75      146.70      2.62 o 
   8   3   3       10.30        8.69      1.76 o 
   9   3   3      188.03      166.51      4.69 o 
  10   3   3      279.38      275.62     11.70 o 
  11   3   3       41.05       47.56      3.93 o 
  12   3   3       98.06       98.21      4.96 o 
 -10   4   3        0.13        2.09      3.97 o 
  -9   4   3        2.84        3.02      3.43 o 
  -8   4   3      101.74       87.70      3.57 o 
  -7   4   3       55.78       43.45      2.96 o 
  -6   4   3       55.21       52.11      2.63 o 
  -5   4   3      432.81      438.04      3.09 o 
  -4   4   3        6.64        5.16      1.03 o 
  -3   4   3      244.46      242.41      2.11 o 
  -2   4   3      453.75      497.68      3.19 o 
  -1   4   3       71.46       90.85      2.63 o 
   0   4   3     2652.21     2680.72     25.10 o 
   1   4   3     1978.27     1993.62      4.86 o 
   2   4   3        2.03        1.77      1.12 o 
   3   4   3     1078.60     1071.29      4.58 o 
   4   4   3      312.11      327.78      3.57 o 
   5   4   3        4.91        7.11      0.67 o 
   6   4   3       59.14       72.79      1.86 o 
   7   4   3     1032.19     1013.65      5.93 o 
   8   4   3       97.31       80.02      2.53 o 
   9   4   3      354.94      378.14      8.23 o 
  10   4   3       11.26        9.48      2.11 o 
  11   4   3        0.72        0.99      3.24 o 
  12   4   3        0.61        1.29      3.37 o 
 -10   5   3       27.71       24.38      4.15 o 
  -9   5   3       17.28       17.00      3.64 o 
  -8   5   3        3.38        1.65      2.39 o 
  -7   5   3       16.09       13.65      2.53 o 
  -6   5   3      263.52      258.50     10.40 o 
  -5   5   3      405.28      390.60      3.15 o 
  -4   5   3       24.90       25.26      1.30 o 
  -3   5   3      587.26      627.74      3.46 o 
  -2   5   3       10.74       11.83      1.22 o 
  -1   5   3       16.94       11.60      1.12 o 
   0   5   3      558.01      626.10      3.41 o 
   1   5   3      197.81      178.53      2.88 o 
   2   5   3       11.44       16.07      1.61 o 
   3   5   3      213.62      201.50      2.04 o 
   4   5   3      409.71      442.81      2.18 o 
   5   5   3      138.81      135.30      1.93 o 
   6   5   3      285.06      269.25      6.96 o 
   7   5   3        0.28        1.03      1.63 o 
   8   5   3        0.25       -1.01      1.90 o 
   9   5   3       86.37       90.04      2.80 o 
  10   5   3      214.64      222.74      5.58 o 
  11   5   3       22.60       17.53      3.84 o 
  12   5   3       22.16       30.60      3.97 o 
  -9   6   3        0.37       -2.77      3.35 o 
  -8   6   3        2.36        4.05      3.35 o 
  -7   6   3      102.12      100.07      3.24 o 
  -6   6   3       63.75       58.00      2.74 o 
  -5   6   3       21.00       20.42      2.24 o 
  -4   6   3      289.11      283.39      4.56 o 
  -3   6   3      162.22      144.59      2.42 o 
  -2   6   3       45.59       58.53      1.78 o 
  -1   6   3      574.00      635.57      6.69 o 
   0   6   3     1305.31     1388.44      5.58 o 
   1   6   3      473.75      518.82      5.12 o 
   2   6   3      425.92      425.51      4.68 o 
   3   6   3      389.81      405.38      4.38 o 
   4   6   3      236.56      230.54      1.78 o 
   5   6   3      285.12      307.26      2.46 o 
   6   6   3      275.59      262.58      2.60 o 
   7   6   3      799.35      778.83      5.54 o 
   8   6   3      117.98      103.42      2.76 o 
   9   6   3        0.62        1.72      1.74 o 
  10   6   3       24.76       24.72      3.45 o 
  11   6   3       16.06       10.75      3.79 o 
  12   6   3        1.87        1.26      3.56 o 
  -9   7   3        1.66        1.16      3.50 o 
  -8   7   3        2.76        2.59      3.32 o 
  -7   7   3       27.39       31.17      3.89 o 
  -6   7   3        0.00       -0.76      2.21 o 
  -5   7   3       61.62       56.90      2.72 o 
  -4   7   3      345.99      342.38      3.94 o 
  -3   7   3      120.23      128.98      2.69 o 
  -2   7   3       24.17       25.43      1.67 o 
  -1   7   3      144.12      130.25      3.66 o 
   0   7   3      230.17      213.74      5.90 o 
   1   7   3        5.41        0.95      2.01 o 
   2   7   3       84.09       87.13      2.83 o 
   3   7   3      371.12      333.49      4.46 o 
   4   7   3        6.40        7.58      0.97 o 
   5   7   3       10.74       11.92      1.11 o 
   6   7   3      325.93      286.96      2.83 o 
   7   7   3       14.80       14.50      2.08 o 
   8   7   3       60.83       51.79      3.49 o 
   9   7   3        6.16        8.08      2.76 o 
  10   7   3       78.11       77.07      4.18 o 
  11   7   3       11.69       13.26      3.90 o 
  -8   8   3       17.64       16.92      3.88 o 
  -7   8   3       43.18       41.50      4.25 o 
  -6   8   3      125.12      136.80      5.36 o 
  -5   8   3       13.02       14.12      2.07 o 
  -4   8   3       17.18       13.15      2.01 o 
  -3   8   3       33.15       33.03      2.19 o 
  -2   8   3        0.81       -0.57      1.74 o 
  -1   8   3       86.86      101.58      2.39 o 
   0   8   3      364.48      351.29      5.29 o 
   1   8   3        2.94        0.10      2.39 o 
   2   8   3        9.40       11.27      2.18 o 
   3   8   3       45.79       46.89      2.61 o 
   4   8   3       31.04       32.27      1.75 o 
   5   8   3       37.60       37.42      1.33 o 
   6   8   3       59.87       57.28      2.20 o 
   7   8   3       58.56       53.64      3.99 o 
   8   8   3       34.89       29.44      2.08 o 
   9   8   3       16.60       19.48      3.41 o 
  10   8   3       13.28       13.54      3.61 o 
  11   8   3        1.62       -1.56      3.47 o 
  -8   9   3       32.45       41.89      4.69 o 
  -7   9   3       14.22       10.63      3.75 o 
  -6   9   3       24.06       24.76      4.22 o 
  -5   9   3       67.59       58.56      2.19 o 
  -4   9   3      152.90      148.65      3.37 o 
  -3   9   3        4.11        3.77      2.13 o 
  -2   9   3      210.48      216.54      4.88 o 
  -1   9   3      101.93       85.44      4.21 o 
   0   9   3      172.14      152.36      4.24 o 
   1   9   3        4.44        4.54      2.70 o 
   2   9   3       29.34       31.05      3.17 o 
   3   9   3      987.46     1001.42      8.69 o 
   4   9   3       13.29       12.04      2.63 o 
   5   9   3       12.05       13.85      1.75 o 
   6   9   3       10.17        9.52      1.77 o 
   7   9   3       34.53       35.01      2.13 o 
   8   9   3       14.72       16.38      3.29 o 
   9   9   3        4.84        7.16      3.08 o 
  10   9   3       10.07       11.74      3.67 o 
  -7  10   3        0.01       -3.95      3.95 o 
  -6  10   3       48.43       50.73      4.65 o 
  -5  10   3        0.67        0.50      2.28 o 
  -4  10   3        6.20        7.25      2.35 o 
  -3  10   3       40.20       28.32      2.75 o 
  -2  10   3       38.34       32.39      2.42 o 
  -1  10   3       46.77       44.86      3.42 o 
   0  10   3       13.72       13.54      2.80 o 
   1  10   3       18.50       15.43      3.18 o 
   2  10   3       12.29        6.78      3.00 o 
   3  10   3        3.67        3.40      2.96 o 
   4  10   3      144.96      159.45      4.39 o 
   5  10   3       20.48       19.59      1.58 o 
   6  10   3       65.67       69.32      2.59 o 
   7  10   3       32.14       35.80      2.33 o 
   8  10   3       10.50       11.33      2.95 o 
   9  10   3        4.67        9.53      3.74 o 
  -6  11   3        4.39        6.93      4.43 o 
  -5  11   3        1.54       -0.96      2.28 o 
  -4  11   3       19.33       15.18      3.19 o 
  -3  11   3        0.13        0.11      2.19 o 
  -2  11   3        0.00        0.44      2.06 o 
  -1  11   3       24.70       28.02      3.25 o 
   0  11   3        5.28        1.07      3.08 o 
   1  11   3       84.97       88.05      4.21 o 
   2  11   3       33.34       23.65      3.37 o 
   3  11   3       37.55       43.25      3.54 o 
   4  11   3        0.13       -1.72      2.75 o 
   5  11   3       13.60        9.71      1.62 o 
   6  11   3        0.02       -1.86      1.90 o 
   7  11   3       36.19       47.18      3.87 o 
   8  11   3       62.34       51.42      3.95 o 
  -4  12   3       15.45       15.55      2.72 o 
  -3  12   3        1.05       -2.30      2.61 o 
  -2  12   3        0.00       -0.33      3.05 o 
  -1  12   3       30.19       31.03      3.54 o 
   0  12   3        0.87        3.52      3.61 o 
   1  12   3        0.84        1.02      3.32 o 
   2  12   3        0.86        0.75      3.33 o 
   3  12   3        0.34        0.50      2.96 o 
   4  12   3       44.37       52.44      3.93 o 
   5  12   3       18.48       15.72      1.76 o 
   6  12   3       22.34       30.49      3.33 o 
   7  12   3        9.60       14.55      3.88 o 
  -3  13   3        3.43       -3.78      3.78 o 
  -2  13   3        0.44        1.90      3.16 o 
  -1  13   3       12.13       22.99      3.80 o 
   0  13   3        5.10       11.70      4.03 o 
   1  13   3       61.60       71.67      4.93 o 
   2  13   3        0.63        5.26      3.96 o 
   3  13   3       46.26       44.82      4.21 o 
   4  13   3       11.00        4.94      3.35 o 
   5  13   3        1.29        0.54      3.34 o 
  -1 -12   4       10.78       15.71      4.29 o 
   0 -12   4        4.73        6.56      3.96 o 
   1 -12   4       45.91       54.88      5.15 o 
   2 -12   4        0.19        0.92      3.82 o 
  -4 -11   4       13.85       11.54      4.39 o 
  -3 -11   4       19.72       18.47      4.17 o 
  -2 -11   4       38.31       42.71      3.68 o 
  -1 -11   4       23.70       23.49      3.97 o 
   0 -11   4        0.00       -2.11      3.18 o 
   1 -11   4       15.68       14.95      3.96 o 
   2 -11   4       20.80       24.33      4.25 o 
   3 -11   4       19.59       21.97      4.23 o 
   4 -11   4        0.02       -1.64      2.85 o 
   5 -11   4        9.97        8.88      3.70 o 
  -5 -10   4       14.65       12.93      2.69 o 
  -4 -10   4       37.20       42.65      4.60 o 
  -3 -10   4        5.48        3.64      2.30 o 
  -2 -10   4        0.03       -0.14      3.16 o 
  -1 -10   4        5.80        9.05      3.23 o 
   0 -10   4        0.06       -0.37      3.68 o 
   1 -10   4      118.44      122.41      5.04 o 
   2 -10   4        1.30       -2.49      3.74 o 
   3 -10   4       98.40       98.52      4.82 o 
   4 -10   4        2.19        5.32      3.10 o 
   5 -10   4        3.32        3.00      3.13 o 
   6 -10   4       24.18       16.95      3.32 o 
   7 -10   4        0.01       -1.43      2.68 o 
  -7  -9   4        3.48        5.62      2.52 o 
  -6  -9   4       10.38       11.89      2.67 o 
  -5  -9   4        3.84        1.74      2.54 o 
  -4  -9   4       67.88       79.51      4.50 o 
  -3  -9   4       66.33       69.34      3.87 o 
  -2  -9   4       32.29       44.94      3.19 o 
  -1  -9   4       34.44       36.73      3.42 o 
   0  -9   4       17.21       16.17      2.94 o 
   1  -9   4       84.04       81.35      4.23 o 
   2  -9   4       28.46       25.78      3.29 o 
   3  -9   4       34.55       33.60      3.49 o 
   4  -9   4       28.01       28.45      3.19 o 
   5  -9   4       16.56       16.75      2.88 o 
   6  -9   4       27.64       24.92      2.65 o 
   7  -9   4        7.15       11.07      2.50 o 
   8  -9   4        0.23        1.44      4.57 o 
  -7  -8   4        0.00        1.19      2.31 o 
  -6  -8   4       92.76       89.98      3.95 o 
  -5  -8   4        3.96        2.78      2.23 o 
  -4  -8   4        2.43        0.41      3.15 o 
  -3  -8   4        7.61        5.42      2.54 o 
  -2  -8   4        3.11        0.52      2.46 o 
  -1  -8   4        9.08        5.46      2.90 o 
   0  -8   4        4.32        1.53      2.78 o 
   1  -8   4        3.79       -3.04      3.04 o 
   2  -8   4      143.40      136.21      4.72 o 
   3  -8   4        3.05       -3.11      3.24 o 
   4  -8   4       59.62       53.99      3.70 o 
   5  -8   4        7.84       11.76      2.25 o 
   6  -8   4       26.09       22.35      2.49 o 
   7  -8   4       12.48        7.62      2.37 o 
   8  -8   4       12.18       13.01      3.91 o 
   9  -8   4       52.19       55.00      5.06 o 
  -8  -7   4        0.00       -3.18      3.33 o 
  -7  -7   4        2.25        4.46      3.39 o 
  -6  -7   4        0.14        0.13      2.23 o 
  -5  -7   4       58.04       55.65      2.74 o 
  -4  -7   4      136.66      152.98      5.27 o 
  -3  -7   4      247.31      237.59      3.65 o 
  -2  -7   4      225.74      240.45      4.80 o 
  -1  -7   4      214.32      197.76      4.63 o 
   0  -7   4      112.97       90.49      3.72 o 
   1  -7   4        1.30       -0.35      2.88 o 
   2  -7   4     1065.26     1100.74      9.53 o 
   3  -7   4       11.38       17.09      3.49 o 
   4  -7   4      314.57      311.74     27.01 o 
   5  -7   4        0.02       -1.63      1.63 o 
   6  -7   4       29.21       33.24      2.32 o 
   7  -7   4      117.83      122.37      8.22 o 
   8  -7   4        1.35        3.34      3.52 o 
   9  -7   4       70.46       67.74      4.63 o 
  10  -7   4        2.77        2.49      3.88 o 
  -9  -6   4        0.04       -2.58      3.55 o 
  -8  -6   4       11.89        8.14      3.28 o 
  -7  -6   4        8.14        7.50      3.29 o 
  -6  -6   4        6.79        6.86      2.21 o 
  -5  -6   4       22.30       22.65      2.48 o 
  -4  -6   4        0.06       -0.93      3.35 o 
  -3  -6   4       17.42       12.19      1.99 o 
  -2  -6   4        2.63       -0.02      2.09 o 
  -1  -6   4      291.01      280.73      4.81 o 
   0  -6   4      404.42      371.01      5.53 o 
   1  -6   4       96.44       90.52      3.48 o 
   2  -6   4      108.98      103.58      1.99 o 
   3  -6   4       18.74       18.34      1.59 o 
   4  -6   4      151.62      136.93      3.44 o 
   5  -6   4       45.53       40.67      2.26 o 
   6  -6   4      504.80      449.17     12.25 o 
   7  -6   4       11.88        8.44      1.89 o 
   8  -6   4       15.85       16.06      3.62 o 
   9  -6   4        8.76        9.55      3.77 o 
  10  -6   4        3.65        4.24      3.84 o 
  11  -6   4        8.49        7.50      4.27 o 
  -9  -5   4        1.46        1.03      2.71 o 
  -8  -5   4        2.97        2.25      2.23 o 
  -7  -5   4       62.65       61.27      2.86 o 
  -6  -5   4        0.68        2.58      2.48 o 
  -5  -5   4     1179.83     1142.65      7.16 o 
  -4  -5   4      291.75      296.83      5.03 o 
  -3  -5   4      219.65      216.37      3.08 o 
  -2  -5   4        7.89       10.33      2.09 o 
  -1  -5   4       78.69       85.58      2.92 o 
   0  -5   4      254.54      245.07      4.18 o 
   1  -5   4       14.69       14.14      2.23 o 
   2  -5   4      608.17      622.65      3.79 o 
   3  -5   4      108.71      108.66      3.16 o 
   4  -5   4      603.71      626.54      6.81 o 
   5  -5   4        6.22        4.02      1.73 o 
   6  -5   4        0.05       -0.96      1.80 o 
   7  -5   4       12.56        5.48      1.76 o 
   8  -5   4       27.44       31.28      3.64 o 
   9  -5   4       48.49       48.35      4.22 o 
  10  -5   4        0.72        0.47      3.26 o 
  11  -5   4        3.08        2.74      3.92 o 
 -10  -4   4       21.78       24.51      3.17 o 
  -9  -4   4        1.05        1.78      2.19 o 
  -8  -4   4       82.99       83.88      3.26 o 
  -7  -4   4        1.54        1.35      2.16 o 
  -6  -4   4      105.97       96.20      3.11 o 
  -5  -4   4        0.03        3.59      1.81 o 
  -4  -4   4      103.54       95.22      1.69 o 
  -3  -4   4      235.66      240.30      3.39 o 
  -2  -4   4        7.43        8.37      1.19 o 
  -1  -4   4     1687.88     1708.14      9.29 o 
   0  -4   4        0.03        0.80      1.73 o 
   1  -4   4      172.31      194.86      3.62 o 
   2  -4   4      961.88     1078.79      6.14 o 
   3  -4   4      511.04      511.64      2.97 o 
   4  -4   4       53.64       56.80      1.47 o 
   5  -4   4        2.65        3.88      1.47 o 
   6  -4   4      546.91      549.00     18.01 o 
   7  -4   4       23.78       27.24      3.55 o 
   8  -4   4       95.18      100.57      4.32 o 
   9  -4   4       19.03       21.49      3.22 o 
  10  -4   4       81.80       85.57      4.56 o 
  11  -4   4       22.60       21.88      3.87 o 
  12  -4   4       38.32       41.96      3.98 o 
 -10  -3   4        2.57        1.25      2.76 o 
  -9  -3   4        0.36        1.76      2.60 o 
  -8  -3   4       18.35       18.08      2.34 o 
  -7  -3   4       17.65       11.49      2.28 o 
  -6  -3   4       68.92       59.26      3.21 o 
  -5  -3   4     1259.13     1244.71     19.30 o 
  -4  -3   4        0.11       -0.71      0.99 o 
  -3  -3   4      154.32      162.86      2.06 o 
  -2  -3   4       26.35       15.53      1.11 o 
  -1  -3   4        4.42        5.08      1.20 o 
   0  -3   4      174.69      211.97      2.36 o 
   1  -3   4        1.70        4.42      1.69 o 
   2  -3   4       79.53       74.24      2.63 o 
   3  -3   4     2229.80     2535.93     10.79 o 
   4  -3   4     2564.85     2782.96     10.54 o 
   5  -3   4      349.97      428.27      7.70 o 
   6  -3   4       89.10       95.42      1.76 o 
   7  -3   4      143.98      160.68      3.18 o 
   8  -3   4       45.64       41.47      2.63 o 
   9  -3   4       55.63       53.99      2.70 o 
  10  -3   4       11.49        8.35      2.35 o 
  11  -3   4        1.35        0.59      1.96 o 
  12  -3   4        1.91        2.78      2.91 o 
 -10  -2   4      100.47      115.53      5.72 o 
  -9  -2   4        0.05        0.08      2.45 o 
  -8  -2   4      176.45      178.34      3.78 o 
  -7  -2   4      111.11      113.60      3.19 o 
  -6  -2   4       46.96       37.45      2.31 o 
  -5  -2   4       12.65       14.92      2.83 o 
  -4  -2   4      150.77      159.25      2.27 o 
  -3  -2   4        5.44        6.68      0.87 o 
  -2  -2   4        0.51        4.30      0.95 o 
  -1  -2   4      890.67      882.70      5.98 o 
   0  -2   4      861.89     1035.76      8.99 o 
   1  -2   4      244.63      273.57      2.20 o 
   2  -2   4       60.39       50.24      0.98 o 
   3  -2   4       17.95        9.58      0.73 o 
   4  -2   4      454.40      383.66      4.42 o 
   5  -2   4      352.80      352.98      2.79 o 
   6  -2   4      204.11      180.72      2.02 o 
   7  -2   4       17.35       16.39      1.83 o 
   8  -2   4       79.58       75.48      4.86 o 
   9  -2   4       57.34       56.96      2.75 o 
  10  -2   4      217.93      226.33      4.18 o 
  11  -2   4       61.17       65.89      3.02 o 
  12  -2   4       94.91      100.18      6.34 o 
 -10  -1   4        0.00        1.83      2.54 o 
  -9  -1   4       62.19       54.11      2.69 o 
  -8  -1   4       92.96       97.46      3.08 o 
  -7  -1   4       33.01       30.79      2.40 o 
  -6  -1   4        3.52        5.09      1.81 o 
  -5  -1   4      594.59      575.36      4.61 o 
  -4  -1   4       96.09       87.73      1.47 o 
  -3  -1   4       48.95       65.70      2.02 o 
  -2  -1   4       50.56       53.01      2.39 o 
  -1  -1   4      453.70      388.56      5.47 o 
   0  -1   4      338.64      365.79      2.82 o 
   1  -1   4     1483.47     1627.09      8.11 o 
   2  -1   4     5120.26     5212.38     28.47 o 
   3  -1   4     3171.33     3267.24      5.99 o 
   4  -1   4     1073.88     1082.50      9.50 o 
   5  -1   4       29.12       29.31      1.02 o 
   6  -1   4      300.17      301.96      4.50 o 
   7  -1   4     1156.84     1138.82     12.33 o 
   8  -1   4       98.82       99.07      4.59 o 
   9  -1   4     1230.42     1205.51      7.65 o 
  10  -1   4       13.65       15.18      2.44 o 
  11  -1   4       20.21       21.45      2.39 o 
  12  -1   4        4.58        3.78      2.18 o 
 -10   0   4      120.72      146.48      4.09 o 
  -9   0   4        1.32        2.82      2.17 o 
  -8   0   4       66.41       73.91      2.81 o 
  -7   0   4       45.06       39.33      2.31 o 
  -6   0   4        0.10       -0.59      1.69 o 
  -5   0   4        4.49        1.01      1.49 o 
  -4   0   4      820.57      850.67      5.91 o 
  -3   0   4        0.00        2.72      1.05 o 
  -2   0   4     1882.73     1997.64     13.54 o 
  -1   0   4      253.04      279.25      2.59 o 
   0   0   4       24.81       49.28      2.05 o 
   1   0   4     7423.91     7246.32     26.41 o 
   2   0   4       12.49        9.63      0.82 o 
   3   0   4      185.75      189.42      1.24 o 
   4   0   4       58.28       82.36      1.19 o 
   5   0   4       65.53       72.41      1.44 o 
   6   0   4      262.93      318.31      1.96 o 
   7   0   4      165.56      173.29      2.24 o 
   8   0   4       10.66        7.18      1.42 o 
   9   0   4       46.48       36.57      1.96 o 
  10   0   4        2.99        0.94      1.75 o 
  11   0   4       41.99       47.04      3.05 o 
  12   0   4      126.72      132.71      6.52 o 
  13   0   4        0.95        2.52      1.92 o 
 -10   1   4        5.45        7.96      2.56 o 
  -9   1   4        6.90        0.87      2.76 o 
  -8   1   4        0.10       -2.32      2.32 o 
  -7   1   4       20.54       11.99      2.00 o 
  -6   1   4        3.12        0.32      1.64 o 
  -5   1   4      607.61      663.01     17.66 o 
  -4   1   4        6.73       10.75      1.60 o 
  -3   1   4      617.71      721.87      3.01 o 
  -2   1   4      382.21      352.93      2.44 o 
  -1   1   4     2319.89     2346.19     14.78 o 
   0   1   4     4423.34     4430.42     30.03 o 
   1   1   4    32968.16    29048.70     74.36 o 
   2   1   4     6423.71     6664.94      9.27 o 
   3   1   4        0.78        3.86      0.59 o 
   4   1   4     1328.31     1343.54      7.10 o 
   5   1   4      433.01      388.14      5.08 o 
   6   1   4      457.05      506.19      3.60 o 
   7   1   4      779.85      743.52      4.01 o 
   8   1   4       12.26       12.29      1.39 o 
   9   1   4      657.09      641.19      7.54 o 
  10   1   4        8.23        4.77      1.77 o 
  11   1   4       31.69       28.31      2.05 o 
  12   1   4       22.82       17.57      1.95 o 
  13   1   4        0.00       -1.74      3.68 o 
 -10   2   4       56.70       67.40      4.83 o 
  -9   2   4       31.92       31.75      3.35 o 
  -8   2   4        0.78        0.64      2.00 o 
  -7   2   4       78.76       79.05      2.60 o 
  -6   2   4       25.60       21.44      1.76 o 
  -5   2   4        0.28        3.03      1.93 o 
  -4   2   4      206.78      212.46      2.56 o 
  -3   2   4      416.80      455.24      3.11 o 
  -2   2   4     1521.48     1700.66     15.08 o 
  -1   2   4      218.10      237.13      1.34 o 
   0   2   4      158.43      136.53      2.18 o 
   1   2   4       22.25       32.71      3.83 o 
   2   2   4    16585.54    15385.28    230.22 o 
   3   2   4     1036.70      975.73      2.91 o 
   4   2   4      191.21      156.89      3.17 o 
   5   2   4      267.45      256.13      2.20 o 
   6   2   4       52.95       58.91      1.13 o 
   7   2   4      605.00      602.42      4.63 o 
   8   2   4        9.32       13.99      1.89 o 
   9   2   4       50.97       46.42      2.43 o 
  10   2   4      136.24      134.39      4.98 o 
  11   2   4        5.92       12.54      2.29 o 
  12   2   4        2.45        2.52      2.09 o 
  13   2   4        6.56        1.96      3.53 o 
 -10   3   4        1.13        5.41      3.64 o 
  -9   3   4       18.93       26.96      4.22 o 
  -8   3   4       13.72       15.22      3.62 o 
  -7   3   4      194.07      219.62      5.16 o 
  -6   3   4       85.32       74.72      2.42 o 
  -5   3   4      301.73      307.26      3.30 o 
  -4   3   4       42.04       46.28      1.13 o 
  -3   3   4      261.30      334.46      3.12 o 
  -2   3   4      108.47      109.30      6.89 o 
  -1   3   4       96.39       75.90      1.89 o 
   0   3   4      831.74      838.98      3.25 o 
   1   3   4       42.58       50.26      1.66 o 
   2   3   4     2392.04     2542.87     10.71 o 
   3   3   4      194.36      187.52      4.23 o 
   4   3   4      974.78      951.28      6.54 o 
   5   3   4        3.18        0.83      0.82 o 
   6   3   4      286.37      308.73      2.42 o 
   7   3   4      384.59      408.27      3.90 o 
   8   3   4       37.16       39.22      2.09 o 
   9   3   4      201.24      203.95      3.55 o 
  10   3   4      120.70      110.93      3.10 o 
  11   3   4        3.52        3.70      2.25 o 
  12   3   4        3.37        6.73      3.48 o 
 -10   4   4       14.20       20.99      4.63 o 
  -9   4   4       38.47       50.52      3.24 o 
  -8   4   4      155.11      155.26      3.87 o 
  -7   4   4      184.01      174.31      3.85 o 
  -6   4   4      583.34      585.97      5.83 o 
  -5   4   4        4.88        7.26      2.13 o 
  -4   4   4       17.94       16.62      1.19 o 
  -3   4   4       13.10       16.05      1.08 o 
  -2   4   4       31.94       33.09      1.10 o 
  -1   4   4        5.61        7.54      0.97 o 
   0   4   4      451.35      476.15      2.72 o 
   1   4   4      260.69      261.05      1.82 o 
   2   4   4     4120.41     4152.58     32.61 o 
   3   4   4      718.73      855.55      9.99 o 
   4   4   4       32.12       47.28      1.06 o 
   5   4   4       52.74       51.03      0.92 o 
   6   4   4      259.34      270.80      2.03 o 
   7   4   4      201.16      213.24      2.29 o 
   8   4   4       12.42       13.20      3.19 o 
   9   4   4       29.02       39.10      2.32 o 
  10   4   4      109.76      102.67      3.10 o 
  11   4   4        3.27        3.09      2.07 o 
  12   4   4        6.78        5.53      3.30 o 
 -10   5   4        2.51        3.11      4.22 o 
  -9   5   4        9.38       12.04      3.83 o 
  -8   5   4        2.65        1.13      2.40 o 
  -7   5   4       44.59       54.27      2.94 o 
  -6   5   4        5.86        3.66      2.34 o 
  -5   5   4       24.12       26.08      2.37 o 
  -4   5   4       38.86       30.39      1.54 o 
  -3   5   4      131.33      136.68      1.92 o 
  -2   5   4       29.96       33.06      1.38 o 
  -1   5   4        4.79        2.21      1.65 o 
   0   5   4      270.81      285.99      2.42 o 
   1   5   4      435.60      443.05      3.40 o 
   2   5   4       59.17       59.61      2.07 o 
   3   5   4      522.15      564.19      3.18 o 
   4   5   4     1853.31     1848.32      8.21 o 
   5   5   4     1193.32     1153.59      8.82 o 
   6   5   4       72.79       67.44      1.10 o 
   7   5   4      111.70      115.00      2.55 o 
   8   5   4       39.59       36.83      2.18 o 
   9   5   4      290.88      277.39      4.95 o 
  10   5   4        2.73        2.57      2.23 o 
  11   5   4        2.67        0.52      3.42 o 
  12   5   4        0.17       -0.49      3.69 o 
  -9   6   4        4.22        2.37      3.60 o 
  -8   6   4       14.32       15.48      4.02 o 
  -7   6   4       38.70       34.97      2.69 o 
  -6   6   4       89.20       78.51      3.05 o 
  -5   6   4       82.94       75.98      2.90 o 
  -4   6   4        4.04        0.53      1.47 o 
  -3   6   4      252.79      238.79      3.00 o 
  -2   6   4      191.54      168.71      2.46 o 
  -1   6   4      447.67      502.43      3.67 o 
   0   6   4       44.33       48.15      1.52 o 
   1   6   4      880.16      935.62     21.40 o 
   2   6   4     1781.17     1695.28      8.82 o 
   3   6   4       42.52       39.56      1.34 o 
   4   6   4      302.00      275.44      1.86 o 
   5   6   4      519.01      580.84      9.92 o 
   6   6   4       26.96       32.80      1.86 o 
   7   6   4        0.04        4.18      1.82 o 
   8   6   4      104.63      118.31      2.89 o 
   9   6   4       24.25       22.02      2.25 o 
  10   6   4       58.36       53.59      2.55 o 
  11   6   4       25.39       19.23      3.92 o 
  12   6   4       44.61       46.84      4.54 o 
  -9   7   4        5.25        2.74      3.59 o 
  -8   7   4        9.95        9.80      3.60 o 
  -7   7   4       18.61       19.67      2.61 o 
  -6   7   4      122.93      122.96      3.47 o 
  -5   7   4       31.01       28.68      1.92 o 
  -4   7   4        6.36        5.66      1.68 o 
  -3   7   4        0.19       -1.27      1.79 o 
  -2   7   4       77.22       76.01      2.67 o 
  -1   7   4       16.57       18.98      1.48 o 
   0   7   4       22.06       19.54      1.56 o 
   1   7   4      673.27      706.08      6.48 o 
   2   7   4        4.65        1.24      2.01 o 
   3   7   4      185.19      179.30      3.54 o 
   4   7   4        0.03        1.06      1.02 o 
   5   7   4     1596.04     1546.05      5.44 o 
   6   7   4        8.60       10.74      1.75 o 
   7   7   4      325.41      326.81      3.96 o 
   8   7   4       38.71       42.51      4.79 o 
   9   7   4       22.86       15.20      2.91 o 
  10   7   4        4.18        6.15      2.97 o 
  11   7   4       13.72        8.06      3.78 o 
  -8   8   4       10.28       16.02      3.63 o 
  -7   8   4       57.64       56.20      4.68 o 
  -6   8   4        0.02        0.79      2.33 o 
  -5   8   4      184.03      181.67      2.86 o 
  -4   8   4        7.93        6.69      1.73 o 
  -3   8   4      143.84      145.50      5.17 o 
  -2   8   4       25.06       30.82      2.02 o 
  -1   8   4      155.55      175.24      3.61 o 
   0   8   4      166.88      192.45      2.98 o 
   1   8   4       55.90       54.77      3.04 o 
   2   8   4      310.16      305.88      4.85 o 
   3   8   4      105.56      104.53      3.28 o 
   4   8   4       11.10        6.46      1.50 o 
   5   8   4        0.01       -0.90      1.26 o 
   6   8   4       16.17       12.53      2.15 o 
   7   8   4        8.90        6.12      1.77 o 
   8   8   4        6.59        8.79      1.87 o 
   9   8   4        4.74        2.39      1.94 o 
  10   8   4       13.22       11.84      3.49 o 
  11   8   4        0.02       -1.76      3.17 o 
  -7   9   4        9.82        7.16      4.22 o 
  -6   9   4       51.35       59.59      4.61 o 
  -5   9   4        0.03       -1.44      1.80 o 
  -4   9   4       97.99       94.02      2.96 o 
  -3   9   4        8.51        8.89      2.12 o 
  -2   9   4      247.25      254.93      3.77 o 
  -1   9   4       35.81       31.00      2.11 o 
   0   9   4       16.62       14.09      2.80 o 
   1   9   4       67.47       56.97      3.28 o 
   2   9   4      133.10      127.71      3.99 o 
   3   9   4       11.30       10.33      2.91 o 
   4   9   4        0.03       -0.85      1.73 o 
   5   9   4      279.90      280.22      2.92 o 
   6   9   4        1.30        1.47      1.67 o 
   7   9   4        2.19        1.03      1.82 o 
   8   9   4       76.58       74.59      4.10 o 
   9   9   4        0.03        0.35      2.88 o 
  10   9   4       12.73        8.88      3.07 o 
  -7  10   4       26.66       30.44      4.85 o 
  -6  10   4        0.01       -0.50      3.96 o 
  -5  10   4       14.24       12.48      2.10 o 
  -4  10   4        9.34        7.03      2.38 o 
  -3  10   4       41.06       38.25      5.99 o 
  -2  10   4       14.92       13.31      2.21 o 
  -1  10   4        5.13        6.99      2.13 o 
   0  10   4       54.39       45.10      3.38 o 
   1  10   4      130.57      128.79      4.38 o 
   2  10   4      472.69      460.53      6.73 o 
   3  10   4       41.58       40.83      3.62 o 
   4  10   4       49.00       41.68      2.06 o 
   5  10   4       66.08       62.73      2.22 o 
   6  10   4       37.31       39.11      3.07 o 
   7  10   4        0.04        2.21      2.11 o 
   8  10   4       23.44       26.95      2.30 o 
   9  10   4       31.07       33.64      3.63 o 
  10  10   4        0.42       -1.16      3.54 o 
  -6  11   4        5.16        4.23      3.99 o 
  -5  11   4        2.19       -0.81      2.61 o 
  -4  11   4       32.86       32.55      2.67 o 
  -3  11   4        2.71        1.68      2.28 o 
  -2  11   4        2.61        3.73      2.09 o 
  -1  11   4        2.48       -0.31      3.08 o 
   0  11   4       59.02       56.02      3.57 o 
   1  11   4        2.03       -0.31      2.97 o 
   2  11   4       21.08       21.97      3.07 o 
   3  11   4        9.75       14.36      3.13 o 
   4  11   4       20.42       19.28      2.90 o 
   5  11   4       81.07       77.79      2.70 o 
   6  11   4        3.18        3.49      1.90 o 
   7  11   4        0.05        0.30      1.85 o 
   8  11   4        1.99        5.20      3.48 o 
   9  11   4        0.35        4.36      3.65 o 
  -4  12   4        7.97        7.01      2.69 o 
  -3  12   4       13.20       12.98      3.70 o 
  -2  12   4        6.41        3.55      3.29 o 
  -1  12   4        7.43        9.28      3.22 o 
   0  12   4       22.09       19.89      3.84 o 
   1  12   4       29.25       28.42      3.63 o 
   2  12   4        4.75        1.96      3.35 o 
   3  12   4        0.26       -2.58      2.66 o 
   4  12   4       30.11       29.19      3.33 o 
   5  12   4        0.00        2.31      2.12 o 
   6  12   4       55.37       60.48      4.19 o 
   7  12   4       16.50       15.62      3.13 o 
  -2  13   4       30.01       26.71      3.96 o 
  -1  13   4        0.07       -3.37      3.55 o 
   0  13   4        9.12        6.26      3.65 o 
   1  13   4        2.52        4.79      3.24 o 
   2  13   4       30.21       33.38      4.10 o 
   3  13   4       12.71       13.29      3.86 o 
   4  13   4        6.37        5.78      3.20 o 
   5  13   4       11.13        8.78      2.19 o 
   6  13   4        4.69        4.05      2.83 o 
  -3 -11   5       20.98       16.81      3.81 o 
  -2 -11   5       10.65       11.22      3.44 o 
  -1 -11   5       21.70       26.26      3.52 o 
   0 -11   5       17.11       15.16      4.33 o 
   1 -11   5       29.46       28.68      4.60 o 
   2 -11   5        4.44        0.53      4.31 o 
   3 -11   5        5.53        4.53      3.54 o 
   4 -11   5        4.65        4.71      3.74 o 
   5 -11   5        2.34        2.55      3.10 o 
  -4 -10   5       17.37       15.46      4.15 o 
  -3 -10   5        5.74        4.86      2.41 o 
  -2 -10   5        9.50        6.19      3.28 o 
  -1 -10   5       28.63       20.69      3.91 o 
   0 -10   5        3.00        0.79      3.27 o 
   1 -10   5       98.65      101.40      4.86 o 
   2 -10   5       23.12       23.67      3.77 o 
   3 -10   5       11.61       12.46      3.91 o 
   4 -10   5        0.21       -0.65      3.26 o 
   5 -10   5        5.33        6.91      3.44 o 
   6 -10   5       11.67       22.16      3.30 o 
   7 -10   5        6.04        5.14      3.55 o 
  -6  -9   5       19.63       26.57      2.99 o 
  -5  -9   5        1.95        2.26      2.28 o 
  -4  -9   5        0.17        0.73      3.51 o 
  -3  -9   5        1.81        1.35      2.17 o 
  -2  -9   5       12.61       10.79      3.23 o 
  -1  -9   5        5.88        5.77      3.10 o 
   0  -9   5       12.85       17.13      3.31 o 
   1  -9   5        8.41       16.75      3.48 o 
   2  -9   5        3.91        5.00      3.08 o 
   3  -9   5        0.75       -0.89      3.19 o 
   4  -9   5       15.00       16.70      3.34 o 
   5  -9   5       38.17       40.75      3.87 o 
   6  -9   5       19.57       23.12      3.45 o 
   7  -9   5       20.56       26.56      4.24 o 
   8  -9   5       14.83       11.31      4.33 o 
  -7  -8   5        1.79        2.36      2.58 o 
  -6  -8   5       11.98       18.74      4.71 o 
  -5  -8   5        0.00        0.52      2.48 o 
  -4  -8   5       66.59       72.72      4.48 o 
  -3  -8   5       28.48       22.58      2.35 o 
  -2  -8   5       23.67       17.31      2.93 o 
  -1  -8   5       62.92       55.86      3.69 o 
   0  -8   5       10.19        5.94      2.88 o 
   1  -8   5      116.83      108.13      4.33 o 
   2  -8   5        0.23       -1.63      2.97 o 
   3  -8   5       17.67       12.44      3.38 o 
   4  -8   5       96.57       79.96      3.97 o 
   5  -8   5       31.94       31.81      3.20 o 
   6  -8   5        0.01       -2.31      2.31 o 
   7  -8   5       11.66       11.79      2.34 o 
   8  -8   5        2.03        0.45      3.94 o 
   9  -8   5       32.47       39.40      7.56 o 
  -7  -7   5       35.21       36.05      3.85 o 
  -6  -7   5       21.18       21.26      2.64 o 
  -5  -7   5        8.69        6.83      2.75 o 
  -4  -7   5        6.06        4.41      3.21 o 
  -3  -7   5       30.70       28.80      2.26 o 
  -2  -7   5       30.35       32.28      2.99 o 
  -1  -7   5       74.18       73.45      3.67 o 
   0  -7   5      107.02       98.72      3.98 o 
   1  -7   5        6.96        5.44      2.92 o 
   2  -7   5      408.36      360.67      6.38 o 
   3  -7   5       56.01       51.49      4.03 o 
   4  -7   5      498.27      443.78      6.82 o 
   5  -7   5       21.73       24.12      2.78 o 
   6  -7   5        8.06        5.26      1.66 o 
   7  -7   5        9.38        8.99      1.90 o 
   8  -7   5        2.05       -1.73      3.57 o 
   9  -7   5        4.85        4.14      3.76 o 
  10  -7   5        0.26       -2.83      3.98 o 
  -8  -6   5       14.11       16.64      3.56 o 
  -7  -6   5        1.29        2.32      3.26 o 
  -6  -6   5       17.55       15.57      2.63 o 
  -5  -6   5       63.86       65.63      4.77 o 
  -4  -6   5        0.18       -0.39      3.30 o 
  -3  -6   5       57.18       53.87      3.23 o 
  -2  -6   5       12.73       10.17      2.02 o 
  -1  -6   5      120.20      114.33      3.81 o 
   0  -6   5        0.11        1.37      2.65 o 
   1  -6   5      663.14      670.83      7.47 o 
   2  -6   5        0.34        0.09      2.92 o 
   3  -6   5       24.80       19.54      1.84 o 
   4  -6   5      332.58      330.43      3.63 o 
   5  -6   5      240.32      249.09      5.04 o 
   6  -6   5       42.01       38.13      1.92 o 
   7  -6   5       38.80       35.06      2.14 o 
   8  -6   5       64.48       57.45      3.92 o 
   9  -6   5       29.28       33.50      4.26 o 
  10  -6   5        0.02       -0.35      3.22 o 
  11  -6   5       14.59       12.35      4.14 o 
  -9  -5   5        6.75        5.22      3.16 o 
  -8  -5   5        3.74        4.26      2.30 o 
  -7  -5   5        4.93        4.79      2.37 o 
  -6  -5   5       14.95       14.42      2.54 o 
  -5  -5   5      140.00      139.22      2.84 o 
  -4  -5   5       33.60       32.24      2.70 o 
  -3  -5   5       67.25       63.54      2.04 o 
  -2  -5   5        2.83        1.76      1.61 o 
  -1  -5   5      323.61      332.76      5.01 o 
   0  -5   5      141.73      133.16      3.67 o 
   1  -5   5       17.39       12.80      2.50 o 
   2  -5   5      884.14      858.38      7.83 o 
   3  -5   5       22.49       34.13      1.68 o 
   4  -5   5      622.72      591.52      4.58 o 
   5  -5   5        3.36        2.91      1.39 o 
   6  -5   5      114.18      100.22      2.15 o 
   7  -5   5        4.45        0.73      1.74 o 
   8  -5   5      124.78      100.31      4.24 o 
   9  -5   5        7.29        6.10      3.40 o 
  10  -5   5       30.69       29.32      3.63 o 
  11  -5   5        2.27        4.27      3.46 o 
  -9  -4   5        3.48       -1.12      2.58 o 
  -8  -4   5        0.33        1.10      2.17 o 
  -7  -4   5        2.19        4.73      2.21 o 
  -6  -4   5       51.50       49.54      2.77 o 
  -5  -4   5       40.42       44.03      2.09 o 
  -4  -4   5        0.02        0.54      1.61 o 
  -3  -4   5      263.96      261.49      2.83 o 
  -2  -4   5      126.76      136.09      2.12 o 
  -1  -4   5     1057.81     1113.27      9.54 o 
   0  -4   5       22.14       33.79      2.41 o 
   1  -4   5      844.86      820.76      7.03 o 
   2  -4   5       14.43       20.14      2.53 o 
   3  -4   5        6.71        3.15      1.34 o 
   4  -4   5       79.10       77.65      1.68 o 
   5  -4   5      773.34      781.08      9.19 o 
   6  -4   5        0.76        0.65      1.75 o 
   7  -4   5      137.82      162.90      4.59 o 
   8  -4   5        0.94       -1.28      2.34 o 
   9  -4   5       10.16        2.42      3.05 o 
  10  -4   5        0.03        0.63      3.25 o 
  11  -4   5       23.76       26.49      3.82 o 
  12  -4   5       34.38       37.03      4.36 o 
  -9  -3   5        2.11        0.92      2.30 o 
  -8  -3   5       29.54       37.55      2.83 o 
  -7  -3   5       12.00       10.10      3.27 o 
  -6  -3   5      103.42      102.23      3.00 o 
  -5  -3   5      111.61      110.05      2.92 o 
  -4  -3   5       42.51       47.63      1.83 o 
  -3  -3   5      770.35      786.92      9.98 o 
  -2  -3   5        2.16        2.58      1.13 o 
  -1  -3   5        5.98        8.05      1.10 o 
   0  -3   5      572.81      679.82      4.23 o 
   1  -3   5       34.16       22.54      1.30 o 
   2  -3   5     2005.09     2038.66     10.24 o 
   3  -3   5        1.35        0.64      1.11 o 
   4  -3   5      871.44      868.37      9.60 o 
   5  -3   5      379.27      414.94      4.19 o 
   6  -3   5        1.25       -0.99      1.19 o 
   7  -3   5      204.71      181.21      3.10 o 
   8  -3   5      442.44      404.86      6.61 o 
   9  -3   5       17.78       14.19      2.28 o 
  10  -3   5       31.67       32.88      2.80 o 
  11  -3   5       12.44       13.49      2.60 o 
  12  -3   5       41.80       40.42      6.64 o 
 -10  -2   5        4.03        2.41      2.51 o 
  -9  -2   5        0.49       -0.28      2.19 o 
  -8  -2   5        0.25        0.14      2.32 o 
  -7  -2   5       49.72       35.83      2.82 o 
  -6  -2   5       36.62       39.44      2.81 o 
  -5  -2   5       37.03       30.26      2.13 o 
  -4  -2   5       23.32       29.10      2.62 o 
  -3  -2   5      288.60      272.84      4.12 o 
  -2  -2   5      204.93      219.61      2.20 o 
  -1  -2   5       75.42       65.38      1.39 o 
   0  -2   5      690.76      678.65      3.96 o 
   1  -2   5     1254.85     1181.88      3.84 o 
   2  -2   5      323.16      328.67      1.96 o 
   3  -2   5     1168.21     1322.19      5.96 o 
   4  -2   5      621.34      573.96      5.11 o 
   5  -2   5     1272.03     1323.88      4.29 o 
   6  -2   5       14.03       11.38      1.16 o 
   7  -2   5      119.93      133.10      4.13 o 
   8  -2   5       12.36        9.43      2.05 o 
   9  -2   5      206.42      186.56      3.68 o 
  10  -2   5        6.67        5.66      2.11 o 
  11  -2   5        4.13        0.58      2.18 o 
  12  -2   5        0.00       -1.51      2.08 o 
 -10  -1   5       76.27       65.46      8.42 o 
  -9  -1   5        3.66        3.38      2.53 o 
  -8  -1   5       79.96       83.46      3.49 o 
  -7  -1   5        4.04        2.75      2.03 o 
  -6  -1   5      646.21      617.67     14.44 o 
  -5  -1   5      250.76      270.24      6.07 o 
  -4  -1   5       19.94       12.85      2.30 o 
  -3  -1   5       11.59        8.11      1.67 o 
  -2  -1   5      125.16      163.48      1.88 o 
  -1  -1   5      855.56      854.92      7.66 o 
   0  -1   5      460.17      452.68      3.44 o 
   1  -1   5      176.81      210.48      1.54 o 
   2  -1   5     1710.76     1532.05      9.00 o 
   3  -1   5       30.31       36.39      1.14 o 
   4  -1   5       73.88       65.40      1.09 o 
   5  -1   5        0.91        2.04      0.85 o 
   6  -1   5      793.18      789.18      6.13 o 
   7  -1   5      366.66      374.39      3.87 o 
   8  -1   5       10.67       10.42      1.95 o 
   9  -1   5      251.39      240.31      7.31 o 
  10  -1   5        8.07        6.19      2.16 o 
  11  -1   5        0.18       -1.15      2.07 o 
  12  -1   5       24.97       21.79      2.52 o 
 -10   0   5        1.23       -0.23      4.90 o 
  -9   0   5        3.82        1.95      2.39 o 
  -8   0   5       13.41        8.59      2.19 o 
  -7   0   5       21.91       10.58      3.52 o 
  -6   0   5      143.56      130.67      2.98 o 
  -5   0   5      183.17      196.33      3.30 o 
  -4   0   5      527.64      532.37      3.08 o 
  -3   0   5      330.37      317.54      6.96 o 
  -2   0   5       36.52       21.34      0.96 o 
  -1   0   5      189.91      181.30      1.72 o 
   0   0   5      565.06      592.19      2.66 o 
   1   0   5     1161.19     1153.21     12.69 o 
   2   0   5     2482.59     2581.08      4.79 o 
   3   0   5      122.13      146.50      1.18 o 
   4   0   5      245.78      247.47      2.81 o 
   5   0   5      125.81      105.06      1.68 o 
   6   0   5        3.32        3.87      0.81 o 
   7   0   5       99.97      112.32      2.33 o 
   8   0   5       97.18       84.77      2.40 o 
   9   0   5      400.11      390.42      6.04 o 
  10   0   5       35.46       32.11      2.45 o 
  11   0   5      151.17      145.24      3.62 o 
  12   0   5        7.87        7.01      2.12 o 
  13   0   5        0.23        0.22      2.55 o 
 -10   1   5       30.34       33.58      4.77 o 
  -9   1   5        6.28        8.12      4.22 o 
  -8   1   5       32.26       27.66      2.37 o 
  -7   1   5        0.12       -0.49      1.94 o 
  -6   1   5       38.75       32.34      2.04 o 
  -5   1   5       62.03       66.87      3.93 o 
  -4   1   5       49.96       47.15      1.33 o 
  -3   1   5        1.43        2.29      0.94 o 
  -2   1   5      500.35      536.16      3.10 o 
  -1   1   5     2036.23     2052.86     19.85 o 
   0   1   5     1955.44     1935.43      6.03 o 
   1   1   5      371.63      372.86      3.70 o 
   2   1   5     2012.80     2078.16     10.18 o 
   3   1   5        0.90        0.46      0.54 o 
   4   1   5        4.10        1.44      0.56 o 
   5   1   5      440.78      463.86      1.95 o 
   6   1   5      241.94      263.37      1.66 o 
   7   1   5       67.99       69.02      2.25 o 
   8   1   5        1.22       -0.58      1.25 o 
   9   1   5        0.49       -0.34      1.59 o 
  10   1   5      242.00      234.17      3.16 o 
  11   1   5        2.89        3.20      1.87 o 
  12   1   5        0.04        0.24      2.31 o 
  13   1   5        0.03        0.46      2.59 o 
 -10   2   5        0.18       -0.83      4.21 o 
  -9   2   5        0.25       -2.03      4.04 o 
  -8   2   5        1.10       -1.32      3.42 o 
  -7   2   5       61.96       54.38      4.27 o 
  -6   2   5        5.00        4.45      1.72 o 
  -5   2   5      186.77      165.95      2.72 o 
  -4   2   5      210.79      207.95      4.00 o 
  -3   2   5      640.81      542.26     11.62 o 
  -2   2   5       31.22       29.08      1.09 o 
  -1   2   5      202.46      169.51      5.78 o 
   0   2   5        0.19        0.49      1.54 o 
   1   2   5     7940.47     7901.94     14.34 o 
   2   2   5       34.89       35.16      1.78 o 
   3   2   5      775.10      797.75     15.08 o 
   4   2   5      976.70     1001.23      6.14 o 
   5   2   5      971.88      971.37      2.66 o 
   6   2   5      110.57      137.06      1.54 o 
   7   2   5      102.65      109.03      1.58 o 
   8   2   5      328.45      338.51      5.30 o 
   9   2   5      514.61      490.21      6.32 o 
  10   2   5       46.48       46.64      2.14 o 
  11   2   5      215.10      207.33      4.04 o 
  12   2   5       11.91       12.98      2.37 o 
  13   2   5        1.54       -1.95      3.32 o 
 -10   3   5        2.16        4.26      3.45 o 
  -9   3   5       90.66       92.10      5.32 o 
  -8   3   5       47.86       45.54      4.55 o 
  -7   3   5      440.40      443.91      8.00 o 
  -6   3   5      119.17      118.41      4.59 o 
  -5   3   5       39.05       41.63      1.81 o 
  -4   3   5       11.84        8.00      1.28 o 
  -3   3   5      556.92      548.22      8.33 o 
  -2   3   5      103.49       83.87      1.27 o 
  -1   3   5     1761.35     1759.63     15.44 o 
   0   3   5      251.43      242.14      3.08 o 
   1   3   5        0.13        2.75      0.54 o 
   2   3   5     1821.51     1848.41     11.43 o 
   3   3   5     1699.58     1856.55     11.50 o 
   4   3   5      800.60      806.54      9.12 o 
   5   3   5      121.80      154.47      1.78 o 
   6   3   5      170.79      175.34      1.63 o 
   7   3   5       28.03       30.23      1.39 o 
   8   3   5        0.36       -0.02      1.42 o 
   9   3   5        0.08       -0.86      2.07 o 
  10   3   5      137.77      139.09      3.35 o 
  11   3   5        0.14       -0.65      2.03 o 
  12   3   5       25.98       23.59      2.42 o 
  13   3   5        0.30       -3.65      3.72 o 
  -9   4   5       21.79       23.49      3.13 o 
  -8   4   5       19.26       27.90      2.96 o 
  -7   4   5       11.83        8.07      3.26 o 
  -6   4   5        3.79       -2.80      3.62 o 
  -5   4   5      174.93      175.36      5.10 o 
  -4   4   5      300.43      304.82      7.07 o 
  -3   4   5      735.80      723.55      6.12 o 
  -2   4   5       56.91       35.29      1.25 o 
  -1   4   5       45.20       42.83      1.30 o 
   0   4   5      250.68      255.33      4.13 o 
   1   4   5      365.36      445.69      5.51 o 
   2   4   5     1562.67     1740.66     18.71 o 
   3   4   5      586.33      594.93      3.35 o 
   4   4   5     1122.67     1160.58      3.79 o 
   5   4   5       67.42       68.57      1.10 o 
   6   4   5        2.81        3.22      0.97 o 
   7   4   5       20.69       21.72      1.29 o 
   8   4   5      677.58      650.92      6.12 o 
   9   4   5      378.87      370.62      3.45 o 
  10   4   5      563.84      581.16     11.26 o 
  11   4   5       22.72       19.99      2.36 o 
  12   4   5       22.36       19.55      2.37 o 
  13   4   5        5.84        6.02      3.85 o 
  -9   5   5        1.41        8.29      2.67 o 
  -8   5   5       70.42       66.47      4.30 o 
  -7   5   5       32.45       33.87      2.79 o 
  -6   5   5       46.58       44.41      2.97 o 
  -5   5   5      419.35      412.14      4.97 o 
  -4   5   5      484.01      464.44      8.20 o 
  -3   5   5        9.48        9.73      1.23 o 
  -2   5   5        1.32        0.56      1.04 o 
  -1   5   5       69.29       47.65      1.43 o 
   0   5   5      297.53      286.98      2.48 o 
   1   5   5      598.12      616.11      5.64 o 
   2   5   5        2.65       14.63      1.86 o 
   3   5   5      133.66      131.29      1.44 o 
   4   5   5     2297.95     2329.05     12.46 o 
   5   5   5      119.25      137.35      2.27 o 
   6   5   5       28.63       27.02      0.94 o 
   7   5   5       10.38       10.35      1.24 o 
   8   5   5        3.08        0.48      1.93 o 
   9   5   5      176.55      168.07      4.10 o 
  10   5   5        2.54        3.48      2.33 o 
  11   5   5       24.12       32.44      2.66 o 
  12   5   5       65.43       72.38      4.50 o 
  -9   6   5        0.59       -0.49      4.40 o 
  -8   6   5       10.62        9.04      2.49 o 
  -7   6   5       12.58        9.23      2.70 o 
  -6   6   5      147.19      135.96      4.55 o 
  -5   6   5      323.63      331.14      4.75 o 
  -4   6   5       20.44       26.20      1.70 o 
  -3   6   5        7.77       10.47      1.36 o 
  -2   6   5       32.73       31.99      1.56 o 
  -1   6   5        0.02        0.49      1.24 o 
   0   6   5       33.14       35.19      1.45 o 
   1   6   5      478.32      503.58      7.14 o 
   2   6   5      164.88      207.66      3.65 o 
   3   6   5     1058.60     1093.63      8.79 o 
   4   6   5      628.75      672.76      7.21 o 
   5   6   5        0.56        0.43      1.01 o 
   6   6   5      194.63      187.99      2.41 o 
   7   6   5      142.17      147.85      7.58 o 
   8   6   5      277.90      254.39      3.71 o 
   9   6   5      265.34      268.45      4.90 o 
  10   6   5       43.90       42.77      2.52 o 
  11   6   5        8.17        9.64      2.41 o 
  12   6   5        1.71        4.13      3.81 o 
  -8   7   5        5.55       -0.56      3.30 o 
  -7   7   5       61.03       55.92      5.13 o 
  -6   7   5        8.53        8.72      2.48 o 
  -5   7   5      113.91      124.37      3.51 o 
  -4   7   5      484.43      490.34      3.99 o 
  -3   7   5       19.57       16.15      1.66 o 
  -2   7   5      187.03      173.69      2.75 o 
  -1   7   5        0.58        1.35      1.32 o 
   0   7   5      274.50      307.63      3.10 o 
   1   7   5      175.76      184.67      2.41 o 
   2   7   5       42.52       38.98      2.49 o 
   3   7   5       65.87       61.44      1.59 o 
   4   7   5       90.74       94.69      2.50 o 
   5   7   5      334.26      325.28      2.72 o 
   6   7   5       64.26       68.31      1.94 o 
   7   7   5      328.88      311.44      3.84 o 
   8   7   5        0.36       -1.20      3.14 o 
   9   7   5       10.17        8.17      1.98 o 
  10   7   5       89.11       95.09      3.13 o 
  11   7   5       22.45       27.10      3.90 o 
  12   7   5       57.49       52.52      4.45 o 
  -8   8   5       20.71       16.69      3.73 o 
  -7   8   5        7.52        7.22      2.56 o 
  -6   8   5       88.36       96.00     10.13 o 
  -5   8   5      128.97      117.09      3.35 o 
  -4   8   5      450.32      491.15      8.84 o 
  -3   8   5        5.03        6.49      2.07 o 
  -2   8   5        3.41        3.07      1.74 o 
  -1   8   5       10.99        6.89      1.62 o 
   0   8   5       44.47       41.13      1.86 o 
   1   8   5      269.95      264.02      4.80 o 
   2   8   5       22.60       22.85      2.57 o 
   3   8   5        0.11        3.19      2.27 o 
   4   8   5       22.47       26.84      1.48 o 
   5   8   5       63.24       57.39      1.70 o 
   6   8   5      168.08      146.03      3.26 o 
   7   8   5       13.40       11.81      1.84 o 
   8   8   5       40.56       40.14      2.14 o 
   9   8   5        0.84        0.01      1.94 o 
  10   8   5       81.88       82.70      3.06 o 
  11   8   5        6.34        1.91      3.10 o 
  -7   9   5       49.68       48.82      4.91 o 
  -6   9   5        0.04        2.10      2.41 o 
  -5   9   5       17.96       17.48      1.97 o 
  -4   9   5        0.73        3.13      1.99 o 
  -3   9   5        8.78        5.78      2.10 o 
  -2   9   5      127.93      124.84      3.03 o 
  -1   9   5       11.83        8.90      2.00 o 
   0   9   5      159.03      161.86      4.40 o 
   1   9   5      227.22      241.42      4.89 o 
   2   9   5        5.04       -2.64      2.85 o 
   3   9   5      162.31      156.47      4.44 o 
   4   9   5       21.17       14.56      2.88 o 
   5   9   5      379.39      374.30      4.89 o 
   6   9   5       10.40        9.09      1.90 o 
   7   9   5       29.79       23.06      1.95 o 
   8   9   5        0.00       -0.01      2.02 o 
   9   9   5       12.28       11.14      2.30 o 
  10   9   5       24.72       23.26      3.31 o 
  11   9   5        7.51        8.70      4.05 o 
  -6  10   5       11.90       17.38      3.94 o 
  -5  10   5        0.40        0.25      1.77 o 
  -4  10   5       66.97       71.48      2.44 o 
  -3  10   5       40.82       36.71      4.28 o 
  -2  10   5        3.94        1.77      3.62 o 
  -1  10   5       23.66       27.03      3.31 o 
   0  10   5        6.49        5.60      2.80 o 
   1  10   5      148.87      152.48      4.61 o 
   2  10   5        2.01        6.44      3.20 o 
   3  10   5        1.25       10.75      3.33 o 
   4  10   5       94.94       97.08      4.01 o 
   5  10   5       79.20       73.81      4.17 o 
   6  10   5       57.69       70.00      3.86 o 
   7  10   5       72.23       71.99      2.63 o 
   8  10   5       96.90      103.25      3.07 o 
   9  10   5        6.87        9.07      2.21 o 
  10  10   5        7.29        5.65      3.23 o 
  -5  11   5        3.95        2.48      2.54 o 
  -4  11   5       10.07       14.51      3.24 o 
  -3  11   5       10.04       13.20      3.03 o 
  -2  11   5       11.28        6.42      3.11 o 
  -1  11   5        0.06       -1.24      2.87 o 
   0  11   5        3.19        2.34      3.22 o 
   1  11   5       18.73       24.44      3.21 o 
   2  11   5       12.15       17.42      3.39 o 
   3  11   5       11.58       11.75      2.83 o 
   4  11   5       10.31       14.11      2.95 o 
   5  11   5       18.62       23.60      2.23 o 
   6  11   5        0.02       -0.09      2.78 o 
   7  11   5       14.85       10.65      3.19 o 
   8  11   5        6.38        8.88      3.56 o 
   9  11   5       45.29       57.15      4.51 o 
  -4  12   5       10.75        7.07      3.58 o 
  -3  12   5        1.51        1.57      3.25 o 
  -2  12   5       22.49       22.86      3.88 o 
  -1  12   5        0.89        0.12      3.39 o 
   0  12   5       15.82       11.25      3.72 o 
   1  12   5       20.18       17.23      3.65 o 
   2  12   5        0.33       -2.02      3.38 o 
   3  12   5        1.94        0.48      2.73 o 
   4  12   5        0.77       -1.45      2.73 o 
   5  12   5        1.67        3.50      2.18 o 
   6  12   5       57.42       61.02      4.39 o 
   7  12   5       13.78       10.15      3.33 o 
   8  12   5       22.57       35.43      4.18 o 
  -2  13   5        5.13        1.82      3.91 o 
  -1  13   5        4.37       -2.17      3.76 o 
   0  13   5        0.24       -0.92      3.16 o 
   1  13   5       13.74       14.47      3.82 o 
   2  13   5       18.82       20.71      3.80 o 
   3  13   5       70.44       77.36      4.81 o 
   4  13   5       39.72       42.07      4.23 o 
   5  13   5        4.06        5.48      2.16 o 
   6  13   5        0.26       -2.91      2.91 o 
  -1 -11   6       23.92       30.24      3.83 o 
   0 -11   6       44.89       45.02      4.84 o 
   1 -11   6       49.76       48.59      5.15 o 
   2 -11   6        0.63       -0.36      3.74 o 
   3 -11   6        4.05        3.17      3.73 o 
  -3 -10   6        2.21        4.20      3.28 o 
  -2 -10   6        1.99        2.53      4.68 o 
  -1 -10   6        0.51        2.19      3.51 o 
   0 -10   6        6.50        5.99      2.98 o 
   1 -10   6        0.89        2.46      3.14 o 
   2 -10   6        0.16        0.88      3.79 o 
   3 -10   6       72.30       84.09      5.04 o 
   4 -10   6       15.90       16.63      4.11 o 
   5 -10   6        1.93        4.98      3.16 o 
   6 -10   6        5.36       10.26      3.37 o 
  -5  -9   6        1.78        1.82      2.45 o 
  -4  -9   6        0.00       -2.29      3.91 o 
  -3  -9   6       18.75       20.91      3.99 o 
  -2  -9   6        1.61        0.20      2.43 o 
  -1  -9   6       61.09       61.07      4.11 o 
   0  -9   6       67.86       69.38      3.91 o 
   1  -9   6      145.03      144.69      5.06 o 
   2  -9   6       13.57       15.43      3.61 o 
   3  -9   6       31.16       25.83      3.91 o 
   4  -9   6       50.76       50.86      3.81 o 
   5  -9   6        3.58        2.29      3.47 o 
   6  -9   6       18.56       17.37      3.58 o 
   7  -9   6       19.61       23.54      4.04 o 
   8  -9   6        9.27       17.58      4.55 o 
  -6  -8   6       23.96       22.17      2.86 o 
  -5  -8   6        3.00        3.38      2.35 o 
  -4  -8   6       33.95       36.56      4.36 o 
  -3  -8   6        0.80       -0.34      2.20 o 
  -2  -8   6       58.33       59.89      2.64 o 
  -1  -8   6        8.97        6.42      2.80 o 
   0  -8   6       53.45       51.72      3.50 o 
   1  -8   6       34.30       28.06      3.13 o 
   2  -8   6        0.03       -2.06      3.01 o 
   3  -8   6       24.74       30.37      3.67 o 
   4  -8   6       34.77       28.34      3.42 o 
   5  -8   6        3.15       -1.04      2.72 o 
   6  -8   6        0.04       -0.56      3.10 o 
   7  -8   6        3.71        2.05      2.71 o 
   8  -8   6        2.41        5.78      3.50 o 
   9  -8   6        6.14       14.73      4.66 o 
  -7  -7   6        1.76        0.39      2.82 o 
  -6  -7   6        0.87        3.31      3.27 o 
  -5  -7   6        3.18        3.04      2.30 o 
  -4  -7   6        2.79       -0.22      3.14 o 
  -3  -7   6       69.26       65.03      3.56 o 
  -2  -7   6        5.18        5.09      2.18 o 
  -1  -7   6      132.08      133.82      4.54 o 
   0  -7   6       20.74       19.28      3.08 o 
   1  -7   6        3.34        7.72      3.16 o 
   2  -7   6       20.19       18.10      3.20 o 
   3  -7   6       36.24       30.79      3.82 o 
   4  -7   6      179.55      180.48      5.08 o 
   5  -7   6        0.33       -1.53      2.73 o 
   6  -7   6       40.16       40.13      2.01 o 
   7  -7   6       39.55       37.58      3.25 o 
   8  -7   6        0.80        0.45      2.24 o 
   9  -7   6       42.92       39.27      2.87 o 
  10  -7   6        1.15        0.42      2.72 o 
  -7  -6   6        1.29       -0.37      3.02 o 
  -6  -6   6       78.73       74.00      3.04 o 
  -5  -6   6       38.99       40.06      4.20 o 
  -4  -6   6      140.62      137.27      5.08 o 
  -3  -6   6        1.38       -0.36      2.04 o 
  -2  -6   6        2.75        1.70      2.00 o 
  -1  -6   6      150.96      152.70      4.55 o 
   0  -6   6       22.55       29.10      3.22 o 
   1  -6   6        6.23       12.87      3.28 o 
   2  -6   6        5.10        4.24      3.17 o 
   3  -6   6      827.47      843.63      8.91 o 
   4  -6   6      112.70      121.22      2.78 o 
   5  -6   6      120.11      117.01      3.51 o 
   6  -6   6       41.14       35.22      1.83 o 
   7  -6   6        5.68        3.62      1.58 o 
   8  -6   6       39.14       33.37      2.60 o 
   9  -6   6        0.51        1.57      2.40 o 
  10  -6   6        0.78       -0.31      2.40 o 
  -8  -5   6        2.12        2.60      2.55 o 
  -7  -5   6        6.63        5.65      2.13 o 
  -6  -5   6        0.99        4.09      2.67 o 
  -5  -5   6       47.82       53.85      2.44 o 
  -4  -5   6        2.42        0.25      4.79 o 
  -3  -5   6      607.21      633.35     11.06 o 
  -2  -5   6        1.75        2.34      1.54 o 
  -1  -5   6       16.12       15.88      2.74 o 
   0  -5   6       33.48       25.15      2.87 o 
   1  -5   6        2.22       -0.49      2.64 o 
   2  -5   6       82.39       80.78      3.61 o 
   3  -5   6      142.56      122.04      4.03 o 
   4  -5   6       14.17       13.65      2.03 o 
   5  -5   6       91.97      101.45      2.68 o 
   6  -5   6       35.88       32.27      1.84 o 
   7  -5   6        7.88        8.89      1.57 o 
   8  -5   6        0.10       -0.33      2.05 o 
   9  -5   6        3.61        5.82      2.23 o 
  10  -5   6        2.28       -0.98      3.04 o 
  11  -5   6        7.38       10.03      3.79 o 
  -8  -4   6       23.33       26.17      2.70 o 
  -7  -4   6       25.46       26.83      2.51 o 
  -6  -4   6      414.00      425.69     21.55 o 
  -5  -4   6        3.16        4.87      1.90 o 
  -4  -4   6       14.05       14.82      1.85 o 
  -3  -4   6       14.34       11.77      1.62 o 
  -2  -4   6      241.49      240.51      4.18 o 
  -1  -4   6       10.49        7.36      1.62 o 
   0  -4   6      176.94      166.18      2.66 o 
   1  -4   6       19.87       18.30      2.49 o 
   2  -4   6        1.99       -2.54      2.54 o 
   3  -4   6      121.98      113.49      3.74 o 
   4  -4   6       37.62       30.21      6.19 o 
   5  -4   6      102.10       97.32      2.06 o 
   6  -4   6      482.02      448.31      3.39 o 
   7  -4   6        9.25        9.38      1.41 o 
   8  -4   6      273.92      257.56      4.90 o 
   9  -4   6        0.80        0.35      2.02 o 
  10  -4   6        2.70        4.98      3.03 o 
  11  -4   6        0.12        3.43      3.49 o 
  12  -4   6       70.24       76.99      4.53 o 
  -9  -3   6        0.15       -0.19      2.34 o 
  -8  -3   6        0.75        1.66      2.42 o 
  -7  -3   6       11.92       10.26      2.47 o 
  -6  -3   6       10.68       11.40      2.34 o 
  -5  -3   6       50.33       48.23      2.65 o 
  -4  -3   6       53.01       46.52      1.93 o 
  -3  -3   6      664.15      680.15      8.06 o 
  -2  -3   6       54.55       57.24      1.69 o 
  -1  -3   6       31.47       25.60      1.35 o 
   0  -3   6      167.28      155.22      2.44 o 
   1  -3   6        0.63        2.34      1.27 o 
   2  -3   6      749.16      769.76      6.92 o 
   3  -3   6      472.51      463.28      5.55 o 
   4  -3   6      243.26      235.66      4.61 o 
   5  -3   6      307.04      339.84      4.58 o 
   6  -3   6        1.62        0.37      1.14 o 
   7  -3   6      230.48      246.27      4.38 o 
   8  -3   6       75.08       76.81      2.38 o 
   9  -3   6      113.40      119.69      3.23 o 
  10  -3   6       10.80        5.56      2.07 o 
  11  -3   6       35.09       42.08      2.85 o 
  12  -3   6        7.39        5.95      2.41 o 
  -9  -2   6       11.37       10.87      2.51 o 
  -8  -2   6       80.76       85.36      3.28 o 
  -7  -2   6       25.04       26.41      2.54 o 
  -6  -2   6      418.14      426.03      4.86 o 
  -5  -2   6      272.43      268.31     16.13 o 
  -4  -2   6       24.37       26.71      1.92 o 
  -3  -2   6       12.37        8.04      1.10 o 
  -2  -2   6       74.82       74.81      1.68 o 
  -1  -2   6       90.32       83.23      1.59 o 
   0  -2   6       94.92      116.14      5.53 o 
   1  -2   6      111.71      132.04      1.46 o 
   2  -2   6       37.29       29.94      0.99 o 
   3  -2   6      679.76      730.86      7.70 o 
   4  -2   6      137.32      136.87      1.63 o 
   5  -2   6      256.49      293.37      2.21 o 
   6  -2   6      265.23      247.27      2.18 o 
   7  -2   6       36.26       38.36      1.36 o 
   8  -2   6        7.82        6.77      1.67 o 
   9  -2   6        6.24        6.34      2.40 o 
  10  -2   6        0.09        2.13      2.71 o 
  11  -2   6        5.49        3.34      2.34 o 
  12  -2   6        9.41        8.46      2.47 o 
  -9  -1   6        1.35        0.46      4.42 o 
  -8  -1   6        2.39        4.23      3.93 o 
  -7  -1   6       53.76       48.60      4.80 o 
  -6  -1   6      261.40      268.40      5.75 o 
  -5  -1   6       55.60       51.47      2.36 o 
  -4  -1   6       20.56       28.05      1.80 o 
  -3  -1   6      370.02      374.98      3.89 o 
  -2  -1   6       54.86       66.94      1.57 o 
  -1  -1   6      298.59      294.55      2.43 o 
   0  -1   6       32.77       35.21      1.15 o 
   1  -1   6     1132.06     1138.61      6.16 o 
   2  -1   6      835.78      891.35      6.40 o 
   3  -1   6     2516.18     2553.22      9.91 o 
   4  -1   6     1441.70     1503.67      4.30 o 
   5  -1   6      139.37      126.83      1.52 o 
   6  -1   6       13.26       13.73      1.14 o 
   7  -1   6      307.34      285.38      3.47 o 
   8  -1   6        8.72       10.65      1.64 o 
   9  -1   6     1135.45     1138.60     12.80 o 
  10  -1   6       51.35       48.77      2.58 o 
  11  -1   6      214.54      199.51      3.99 o 
  12  -1   6       41.07       37.59      4.00 o 
  -9   0   6        0.11       -2.58      4.32 o 
  -8   0   6       78.36       77.76      4.97 o 
  -7   0   6        0.58       -0.32      2.10 o 
  -6   0   6      373.62      374.57      4.46 o 
  -5   0   6        6.06        9.56      1.85 o 
  -4   0   6       11.95       12.77      1.58 o 
  -3   0   6       31.26       35.31      1.66 o 
  -2   0   6      524.65      483.03      7.23 o 
  -1   0   6      145.35      119.73      1.65 o 
   0   0   6      221.68      186.01      5.18 o 
   1   0   6      142.69      169.48      2.24 o 
   2   0   6      257.10      236.04      1.75 o 
   3   0   6      793.04      876.32     12.17 o 
   4   0   6       24.47       13.53      0.79 o 
   5   0   6      321.18      342.94      3.10 o 
   6   0   6      392.56      368.32      3.86 o 
   7   0   6       49.36       55.85      1.28 o 
   8   0   6      106.94      105.92      2.15 o 
   9   0   6        0.06        3.01      2.13 o 
  10   0   6       15.77       22.74      2.31 o 
  11   0   6       63.20       68.82      4.27 o 
  12   0   6        2.15        3.61      3.20 o 
  13   0   6        1.18       -2.90      3.06 o 
  -9   1   6        0.14        1.15      3.97 o 
  -8   1   6        0.51       -2.03      4.05 o 
  -7   1   6        3.21        0.51      3.85 o 
  -6   1   6        0.32       -1.93      1.93 o 
  -5   1   6      258.17      267.91      8.63 o 
  -4   1   6       48.85       44.80      1.97 o 
  -3   1   6     1443.15     1436.45     14.70 o 
  -2   1   6        0.34       -1.45      2.56 o 
  -1   1   6      475.59      494.87      2.46 o 
   0   1   6      952.16     1012.10      3.00 o 
   1   1   6      385.97      472.98      3.66 o 
   2   1   6     2242.39     2259.14      5.07 o 
   3   1   6     1399.45     1486.26     18.08 o 
   4   1   6      149.00      157.00      1.30 o 
   5   1   6       20.63       17.89      0.81 o 
   6   1   6        0.64        0.06      0.78 o 
   7   1   6       22.73       34.20      1.93 o 
   8   1   6        0.06       -1.12      1.32 o 
   9   1   6      666.59      680.59      8.13 o 
  10   1   6       22.19       18.89      3.29 o 
  11   1   6      446.49      429.27      7.91 o 
  12   1   6        0.84        3.61      3.47 o 
  13   1   6       19.80       10.76      3.34 o 
  -9   2   6        8.38       10.73      3.88 o 
  -8   2   6        9.16        7.75      4.26 o 
  -7   2   6       53.56       44.80      4.42 o 
  -6   2   6      178.54      173.67      5.70 o 
  -5   2   6        4.65        4.22      3.05 o 
  -4   2   6       57.83       57.33      1.45 o 
  -3   2   6       82.78       73.44      1.79 o 
  -2   2   6       44.23       55.39      1.57 o 
  -1   2   6     1273.30     1364.01     24.14 o 
   0   2   6      580.04      532.86      3.09 o 
   1   2   6        1.33       -0.35      0.93 o 
   2   2   6       20.96       21.76      1.60 o 
   3   2   6     1609.71     1608.94      5.79 o 
   4   2   6       29.04       26.00      0.70 o 
   5   2   6      106.18       96.22      1.01 o 
   6   2   6     1119.57     1138.17      6.91 o 
   7   2   6      186.15      179.00      1.83 o 
   8   2   6        5.88        3.67      1.40 o 
   9   2   6        1.19       -0.46      1.72 o 
  10   2   6      191.61      202.97      3.03 o 
  11   2   6       41.54       41.59      2.36 o 
  12   2   6       74.55       73.66      2.58 o 
  13   2   6        1.11       -1.24      2.18 o 
  -9   3   6        0.00       -0.45      4.47 o 
  -8   3   6        0.05       -1.87      4.11 o 
  -7   3   6       14.73       18.78      4.21 o 
  -6   3   6        2.60        2.35      3.39 o 
  -5   3   6       55.34       66.47      4.18 o 
  -4   3   6      131.26      122.12      4.31 o 
  -3   3   6      688.13      806.82      8.37 o 
  -2   3   6      333.03      334.77      5.34 o 
  -1   3   6      222.52      220.12      1.56 o 
   0   3   6      207.93      204.06      3.70 o 
   1   3   6      395.37      432.30      4.09 o 
   2   3   6       41.21       48.97      2.05 o 
   3   3   6      494.59      573.16      2.80 o 
   4   3   6        2.24        3.17      0.92 o 
   5   3   6       37.50       40.37      1.67 o 
   6   3   6       78.42       66.59      1.19 o 
   7   3   6       63.64       49.84      1.52 o 
   8   3   6       87.77       74.38      1.88 o 
   9   3   6      367.34      396.84      4.61 o 
  10   3   6      106.69      109.37      2.53 o 
  11   3   6       25.50       24.14      2.04 o 
  12   3   6       89.70       85.47      2.61 o 
  13   3   6       18.81       16.01      2.73 o 
  -9   4   6       27.91       28.79      3.18 o 
  -8   4   6       60.24       53.62      4.72 o 
  -7   4   6       65.67       56.96      4.60 o 
  -6   4   6      205.85      205.80      6.10 o 
  -5   4   6      111.21       92.02      4.61 o 
  -4   4   6       13.45       11.21      1.60 o 
  -3   4   6       13.42       18.52      1.64 o 
  -2   4   6      191.23      195.84      8.50 o 
  -1   4   6       19.98       24.55      1.48 o 
   0   4   6      165.60      166.53      1.93 o 
   1   4   6      573.31      528.10      2.78 o 
   2   4   6      108.20      115.99      3.38 o 
   3   4   6     1524.21     1510.85      3.94 o 
   4   4   6     1540.86     1539.43      5.28 o 
   5   4   6      444.21      416.68      3.27 o 
   6   4   6      386.99      367.42      3.22 o 
   7   4   6        0.86        0.42      1.13 o 
   8   4   6       39.47       39.18      1.66 o 
   9   4   6        1.80        1.77      1.56 o 
  10   4   6      134.52      141.31      3.14 o 
  11   4   6        2.31        2.67      2.33 o 
  12   4   6      161.91      163.94      3.91 o 
  13   4   6        4.62        1.05      2.07 o 
  -9   5   6       12.31       18.31      3.80 o 
  -8   5   6        0.07        1.67      2.58 o 
  -7   5   6        5.13        4.91      2.57 o 
  -6   5   6       22.20       19.63      2.83 o 
  -5   5   6      122.81      118.54      3.51 o 
  -4   5   6      180.85      167.93      3.86 o 
  -3   5   6       69.08       70.35      1.74 o 
  -2   5   6        0.48        1.54      1.08 o 
  -1   5   6       40.77       39.96      3.74 o 
   0   5   6      570.08      526.80      3.51 o 
   1   5   6       52.69       58.62      1.26 o 
   2   5   6      475.02      453.84      6.36 o 
   3   5   6      111.12      102.89      1.80 o 
   4   5   6      212.66      181.90      1.81 o 
   5   5   6        5.79        5.43      1.03 o 
   6   5   6       88.85       93.56      1.61 o 
   7   5   6      280.61      278.13      2.65 o 
   8   5   6      245.27      231.80      2.61 o 
   9   5   6      504.33      529.41      5.22 o 
  10   5   6      436.95      426.56      5.17 o 
  11   5   6       67.42       65.21      2.90 o 
  12   5   6       69.55       64.79      7.89 o 
  -8   6   6        0.57       -0.46      2.67 o 
  -7   6   6       24.36       19.47      2.86 o 
  -6   6   6       53.89       56.05      3.04 o 
  -5   6   6       70.11       62.97      3.07 o 
  -4   6   6      107.65      103.98      2.49 o 
  -3   6   6      139.67      145.77      3.20 o 
  -2   6   6        0.01       -0.71      1.24 o 
  -1   6   6       17.26       14.68      1.41 o 
   0   6   6       29.39       29.67      1.50 o 
   1   6   6      399.03      381.45      7.98 o 
   2   6   6      365.85      393.32      4.90 o 
   3   6   6     2376.40     2251.53      5.44 o 
   4   6   6      586.87      615.79      3.20 o 
   5   6   6       20.60       17.54      1.21 o 
   6   6   6      549.46      545.57      3.37 o 
   7   6   6       78.68       84.83      3.39 o 
   8   6   6        0.25       -1.36      1.84 o 
   9   6   6       67.02       64.11      2.53 o 
  10   6   6      110.64      121.99      6.47 o 
  11   6   6      122.15      125.91      3.61 o 
  12   6   6       51.31       60.62      2.91 o 
  -8   7   6        1.91       -0.01      2.93 o 
  -7   7   6       11.34        9.42      2.71 o 
  -6   7   6       44.84       43.23      2.94 o 
  -5   7   6        4.17        5.83      2.57 o 
  -4   7   6     1017.39     1008.71     11.06 o 
  -3   7   6        6.97        8.04      1.68 o 
  -2   7   6       23.35       20.90      1.81 o 
  -1   7   6        1.33        2.15      1.45 o 
   0   7   6      628.45      619.81     15.17 o 
   1   7   6        0.11        1.35      2.36 o 
   2   7   6      625.58      568.95      6.12 o 
   3   7   6        6.11        3.71      2.28 o 
   4   7   6      679.46      674.67      4.88 o 
   5   7   6      240.39      250.15      2.49 o 
   6   7   6       27.92       27.51      1.52 o 
   7   7   6      306.83      306.24     10.91 o 
   8   7   6       19.84       17.06      2.24 o 
   9   7   6       12.55       14.49      1.94 o 
  10   7   6       37.78       37.06      2.57 o 
  11   7   6        0.01        3.07      5.67 o 
  12   7   6       10.20       11.73      2.35 o 
  -7   8   6       19.79       18.18      3.12 o 
  -6   8   6        0.69        2.94      2.60 o 
  -5   8   6       17.07       19.65      3.50 o 
  -4   8   6        7.50       15.90      2.04 o 
  -3   8   6      179.16      190.13      2.95 o 
  -2   8   6      163.94      167.12      3.50 o 
  -1   8   6        0.02       -2.68      2.68 o 
   0   8   6        4.87        4.61      2.39 o 
   1   8   6      401.12      416.06      5.80 o 
   2   8   6      124.24      122.22      3.66 o 
   3   8   6     1277.11     1224.98      9.03 o 
   4   8   6      204.15      216.81      3.37 o 
   5   8   6      639.29      594.93     12.17 o 
   6   8   6      272.64      260.46      2.80 o 
   7   8   6        4.40        2.59      1.80 o 
   8   8   6        4.64        2.61      2.02 o 
   9   8   6        0.02       -1.48      2.04 o 
  10   8   6       84.14       88.88      3.10 o 
  11   8   6       29.51       36.08      6.00 o 
  -7   9   6       17.82       20.00      4.03 o 
  -6   9   6       23.19       25.33      2.65 o 
  -5   9   6        8.70        7.01      2.66 o 
  -4   9   6      161.84      161.30      2.95 o 
  -3   9   6       42.66       42.93      2.55 o 
  -2   9   6       96.41      102.98      3.99 o 
  -1   9   6        3.22        4.42      2.89 o 
   0   9   6      130.93      119.03      3.97 o 
   1   9   6        1.89        1.92      2.62 o 
   2   9   6       53.90       54.17      3.33 o 
   3   9   6       19.76       15.24      3.20 o 
   4   9   6      696.28      698.68     23.51 o 
   5   9   6        7.04        8.83      4.10 o 
   6   9   6       36.27       40.61      2.27 o 
   7   9   6        2.32        1.25      1.76 o 
   8   9   6        4.75        2.22      1.99 o 
   9   9   6        0.12       -1.73      1.94 o 
  10   9   6        7.17        3.60      2.39 o 
  11   9   6        0.05       -3.29      3.29 o 
  -6  10   6        0.04        0.82      2.59 o 
  -5  10   6       26.80       25.95      2.88 o 
  -4  10   6       26.67       25.48      2.71 o 
  -3  10   6       12.83       16.33      3.28 o 
  -2  10   6       21.83       29.21      3.30 o 
  -1  10   6       16.83       16.22      3.19 o 
   0  10   6        0.40        1.97      2.83 o 
   1  10   6       18.23       19.37      3.21 o 
   2  10   6       10.32       12.42      3.25 o 
   3  10   6      698.40      693.69      7.97 o 
   4  10   6       17.09       14.57      3.16 o 
   5  10   6       20.97       18.01      2.10 o 
   6  10   6       13.24       12.53      2.18 o 
   7  10   6        1.45        0.94      3.27 o 
   8  10   6        9.76        9.51      3.08 o 
   9  10   6        0.65       -3.05      3.27 o 
  10  10   6        4.38       -0.38      2.39 o 
  -5  11   6        3.77        3.45      3.70 o 
  -4  11   6       31.18       32.15      3.57 o 
  -3  11   6        6.88       10.35      3.43 o 
  -2  11   6        4.97        8.75      2.75 o 
  -1  11   6       46.46       46.07      3.61 o 
   0  11   6       30.39       24.29      3.22 o 
   1  11   6        5.05        5.35      3.15 o 
   2  11   6       17.23       18.53      3.25 o 
   3  11   6       15.72       20.26      3.43 o 
   4  11   6      160.13      198.37      5.07 o 
   5  11   6        4.09       10.46      2.03 o 
   6  11   6       41.63       44.58      4.05 o 
   7  11   6        9.16       10.03      3.17 o 
   8  11   6        9.73        8.17      3.68 o 
   9  11   6        0.13        3.27      3.00 o 
  -3  12   6        1.33        2.40      3.18 o 
  -2  12   6        0.00        0.30      3.60 o 
  -1  12   6       77.37       84.57      4.79 o 
   0  12   6        6.35        4.07      3.33 o 
   1  12   6       44.72       48.06      4.14 o 
   2  12   6        0.48       -1.06      3.48 o 
   3  12   6       46.64       43.70      3.47 o 
   4  12   6        0.77        3.04      2.72 o 
   5  12   6        5.37        5.59      2.45 o 
   6  12   6       10.69       15.21      3.88 o 
   7  12   6        7.45        7.40      3.35 o 
   8  12   6       25.02       39.22      4.08 o 
  -2  13   6        6.15       15.58      4.03 o 
  -1  13   6        2.31       -0.29      3.97 o 
   0  13   6       20.35        9.97      3.56 o 
   1  13   6        3.82       -1.69      3.93 o 
   2  13   6        4.86       -2.83      4.01 o 
   3  13   6        0.22       -0.25      3.24 o 
   4  13   6       50.37       52.52      3.79 o 
   5  13   6        6.28        5.55      2.53 o 
   6  13   6        4.87        2.82      3.46 o 
  -2 -10   7       18.63       21.11      4.57 o 
  -1 -10   7        7.44        6.93      3.56 o 
   0 -10   7        5.21        3.79      3.45 o 
   1 -10   7        3.15        3.17      3.51 o 
   2 -10   7       11.34       20.65      4.38 o 
   3 -10   7       37.21       42.53      4.41 o 
   4 -10   7        0.13       -3.21      4.00 o 
   5 -10   7        4.26       -1.46      3.46 o 
  -4  -9   7       15.70       14.81      4.32 o 
  -3  -9   7        1.76        2.76      3.87 o 
  -2  -9   7        2.35       -3.48      3.79 o 
  -1  -9   7       16.18       19.48      3.76 o 
   0  -9   7       12.88       14.04      3.51 o 
   1  -9   7        1.30        3.20      3.49 o 
   2  -9   7        9.32        6.22      3.76 o 
   3  -9   7        3.03       -2.07      3.75 o 
   4  -9   7        7.80        4.88      3.73 o 
   5  -9   7        1.50        3.03      3.43 o 
   6  -9   7       24.70       25.71      3.82 o 
   7  -9   7        1.44        9.99      3.79 o 
  -5  -8   7        2.53        6.33      2.45 o 
  -4  -8   7        6.49       10.89      4.13 o 
  -3  -8   7        1.75        2.90      3.29 o 
  -2  -8   7        0.81        2.28      2.28 o 
  -1  -8   7        5.00        4.34      3.24 o 
   0  -8   7       16.86       10.37      3.08 o 
   1  -8   7        2.25        0.78      2.83 o 
   2  -8   7        8.05        5.91      3.44 o 
   3  -8   7       25.01       18.54      3.56 o 
   4  -8   7        6.78        2.10      3.35 o 
   5  -8   7       12.71        8.53      3.47 o 
   6  -8   7       19.14       11.87      3.50 o 
   7  -8   7       32.61       33.47      3.48 o 
   8  -8   7        0.98       10.35      4.11 o 
  -6  -7   7       17.51       18.35      2.81 o 
  -5  -7   7       18.60       18.98      3.81 o 
  -4  -7   7       16.40       17.52      3.83 o 
  -3  -7   7       10.01        5.79      3.31 o 
  -2  -7   7        0.44       -1.19      2.21 o 
  -1  -7   7       62.57       65.72      3.93 o 
   0  -7   7        4.25        5.64      2.93 o 
   1  -7   7        3.24        5.88      3.00 o 
   2  -7   7       34.86       37.00      3.46 o 
   3  -7   7       16.48       14.15      3.24 o 
   4  -7   7      127.88      121.22      4.79 o 
   5  -7   7        0.12       -0.34      3.20 o 
   6  -7   7       23.64       21.53      3.38 o 
   7  -7   7        0.71        1.36      1.68 o 
   8  -7   7        0.83       -1.12      2.22 o 
   9  -7   7        0.14        3.16      2.35 o 
  -7  -6   7        2.06        0.24      3.40 o 
  -6  -6   7        3.45        6.71      2.77 o 
  -5  -6   7        0.08        0.16      2.24 o 
  -4  -6   7        0.02        2.06      3.75 o 
  -3  -6   7        5.56        6.64      2.25 o 
  -2  -6   7        1.61        1.01      2.58 o 
  -1  -6   7       53.62       54.73      3.66 o 
   0  -6   7      225.37      200.90      5.04 o 
   1  -6   7      393.46      399.53      6.52 o 
   2  -6   7      368.62      363.71      6.40 o 
   3  -6   7      377.78      361.94      6.53 o 
   4  -6   7       46.67       48.83      4.00 o 
   5  -6   7       83.82       86.15      4.60 o 
   6  -6   7        6.22        5.95      1.92 o 
   7  -6   7       65.44       70.52      2.22 o 
   8  -6   7       11.57       13.99      2.57 o 
   9  -6   7       94.68       95.61      3.39 o 
  10  -6   7        5.55        0.78      2.60 o 
  -7  -5   7        0.67        2.35      2.59 o 
  -6  -5   7       32.15       36.52      2.66 o 
  -5  -5   7        0.32        3.85      2.03 o 
  -4  -5   7      160.36      157.05      3.58 o 
  -3  -5   7        5.16        5.20      1.79 o 
  -2  -5   7       10.18        6.15      1.75 o 
  -1  -5   7       23.76       24.79      2.85 o 
   0  -5   7      156.05      154.19      4.40 o 
   1  -5   7      245.05      233.73      5.14 o 
   2  -5   7       23.45       24.52      3.33 o 
   3  -5   7       12.02        7.32      3.33 o 
   4  -5   7      286.02      285.38      6.02 o 
   5  -5   7      151.52      143.25      3.35 o 
   6  -5   7      281.37      294.55      6.97 o 
   7  -5   7        5.91        5.60      1.53 o 
   8  -5   7       16.52       18.40      3.60 o 
   9  -5   7       46.78       44.40      2.81 o 
  10  -5   7       12.86        9.20      2.32 o 
  11  -5   7        2.12       -1.77      2.80 o 
  -8  -4   7        0.02        1.00      2.79 o 
  -7  -4   7        9.62       11.51      2.50 o 
  -6  -4   7       10.21       13.15      5.94 o 
  -5  -4   7       93.10      106.65      7.31 o 
  -4  -4   7      155.25      158.47      5.15 o 
  -3  -4   7        1.29       -1.77      1.77 o 
  -2  -4   7        0.18       -0.19      1.56 o 
  -1  -4   7        6.07        6.48      1.47 o 
   0  -4   7       35.02       37.29      1.92 o 
   1  -4   7      214.60      206.43      4.56 o 
   2  -4   7        4.02        0.31      2.69 o 
   3  -4   7      144.14      131.93      4.19 o 
   4  -4   7       10.20       16.14      5.39 o 
   5  -4   7      101.20       92.81      3.55 o 
   6  -4   7       50.25       47.12      1.62 o 
   7  -4   7        3.81        3.66      1.39 o 
   8  -4   7       12.48       10.82      1.78 o 
   9  -4   7       76.47       78.31      2.43 o 
  10  -4   7        0.81       -0.59      1.95 o 
  11  -4   7       24.30       29.28      2.81 o 
  -8  -3   7       42.73       44.56      4.01 o 
  -7  -3   7        5.88        6.98      6.09 o 
  -6  -3   7      108.91      110.53      3.22 o 
  -5  -3   7        0.15       -0.51      2.23 o 
  -4  -3   7      664.56      726.48      6.49 o 
  -3  -3   7       65.18       67.01      2.07 o 
  -2  -3   7        1.97        0.40      1.42 o 
  -1  -3   7      353.87      343.76      4.11 o 
   0  -3   7       22.87       15.22      1.60 o 
   1  -3   7      116.37       97.40      2.19 o 
   2  -3   7      209.30      204.16      3.17 o 
   3  -3   7      353.69      345.89      3.49 o 
   4  -3   7      438.26      415.78      4.19 o 
   5  -3   7       16.66       14.19      1.49 o 
   6  -3   7       12.76       12.21      1.30 o 
   7  -3   7        2.05        1.06      1.32 o 
   8  -3   7      128.30      129.61      2.89 o 
   9  -3   7        1.76        0.51      1.66 o 
  10  -3   7        6.10        1.46      1.80 o 
  11  -3   7       11.58       15.19      2.08 o 
  12  -3   7       47.43       52.79      2.54 o 
  -8  -2   7        1.68        2.07      4.04 o 
  -7  -2   7        5.96        2.60      2.28 o 
  -6  -2   7        6.56        2.86      2.02 o 
  -5  -2   7       73.56       60.38      6.10 o 
  -4  -2   7       18.48       19.53      2.22 o 
  -3  -2   7        5.50        3.56      1.17 o 
  -2  -2   7       13.76       10.12      1.41 o 
  -1  -2   7        2.72        2.28      1.58 o 
   0  -2   7        0.38       -0.58      1.07 o 
   1  -2   7      408.24      400.75      3.46 o 
   2  -2   7      102.19      109.31      1.52 o 
   3  -2   7        6.05        3.98      1.46 o 
   4  -2   7     1371.56     1429.77      8.59 o 
   5  -2   7        5.19        5.68      1.10 o 
   6  -2   7        6.88        2.09      1.10 o 
   7  -2   7      125.22      126.07      1.89 o 
   8  -2   7       15.63       12.53      1.75 o 
   9  -2   7      262.63      272.33      4.27 o 
  10  -2   7        8.30        6.72      1.91 o 
  11  -2   7       97.58       97.57      3.76 o 
  12  -2   7        4.74        1.09      2.85 o 
  -9  -1   7        2.23        6.91      4.30 o 
  -8  -1   7       33.30       38.93      5.17 o 
  -7  -1   7       23.96       15.10      4.34 o 
  -6  -1   7       81.52       68.00      3.00 o 
  -5  -1   7       25.44       21.65      2.19 o 
  -4  -1   7      378.46      371.23      5.44 o 
  -3  -1   7       17.80       19.50      1.35 o 
  -2  -1   7       33.52       44.67      2.20 o 
  -1  -1   7       17.71       17.61      1.32 o 
   0  -1   7      173.43      197.46      3.55 o 
   1  -1   7      402.15      412.06      2.40 o 
   2  -1   7     1292.78     1336.28     17.28 o 
   3  -1   7      161.53      146.03      5.36 o 
   4  -1   7     3172.44     3190.03     11.90 o 
   5  -1   7      232.16      234.82      3.25 o 
   6  -1   7      163.76      159.07      1.83 o 
   7  -1   7       67.90       64.49      1.52 o 
   8  -1   7        0.88        2.91      1.53 o 
   9  -1   7       64.06       65.75      2.33 o 
  10  -1   7       13.89       17.12      1.99 o 
  11  -1   7       24.29       25.41      2.75 o 
  12  -1   7       45.68       51.31      3.30 o 
  -9   0   7       31.86       31.29      5.07 o 
  -8   0   7        4.20        4.42      4.49 o 
  -7   0   7        4.24        5.13      4.06 o 
  -6   0   7        7.19        7.10      3.68 o 
  -5   0   7        9.19        8.12      2.12 o 
  -4   0   7      214.55      201.30      5.89 o 
  -3   0   7      374.77      338.91      2.77 o 
  -2   0   7      162.79      170.78      3.04 o 
  -1   0   7      688.32      607.39      4.63 o 
   0   0   7        0.13        0.42      0.44 o 
   1   0   7     1327.52     1348.53      8.05 o 
   2   0   7      248.26      286.38      2.12 o 
   3   0   7      222.36      265.00      1.98 o 
   4   0   7     1082.43     1093.26      5.44 o 
   5   0   7      125.66      117.05      1.48 o 
   6   0   7       37.72       35.62      1.12 o 
   7   0   7      399.60      386.89      3.35 o 
   8   0   7      312.27      316.02      3.15 o 
   9   0   7      939.17      920.12      6.80 o 
  10   0   7       30.29       34.68      4.18 o 
  11   0   7      418.30      435.18      5.55 o 
  12   0   7        0.16        2.54      2.62 o 
  13   0   7       46.69       42.79      3.39 o 
  -9   1   7       25.99       41.59      5.59 o 
  -8   1   7       10.78       12.06      4.50 o 
  -7   1   7       26.19       26.98      4.09 o 
  -6   1   7      107.66      101.52      5.08 o 
  -5   1   7      106.04       99.23      5.01 o 
  -4   1   7       91.19       93.13      4.70 o 
  -3   1   7       46.17       45.22      1.58 o 
  -2   1   7        3.45        3.24      1.02 o 
  -1   1   7       46.93       36.54      1.75 o 
   0   1   7      187.15      153.90      1.35 o 
   1   1   7      674.33      615.98      5.62 o 
   2   1   7     2750.52     2701.90      4.80 o 
   3   1   7        6.76        0.88      0.81 o 
   4   1   7      494.47      532.06      5.97 o 
   5   1   7       31.34       27.18      0.93 o 
   6   1   7       27.20       23.06      1.00 o 
   7   1   7       75.05       60.52      1.60 o 
   8   1   7      148.92      141.17      4.49 o 
   9   1   7        1.00        1.71      2.13 o 
  10   1   7        3.24        3.83      2.28 o 
  11   1   7        3.44        3.77      2.75 o 
  12   1   7      105.89      106.77      3.53 o 
  13   1   7       13.89       13.04      2.68 o 
  -9   2   7        5.13        1.85      4.50 o 
  -8   2   7        0.18       -1.51      4.22 o 
  -7   2   7        1.94        2.20      3.76 o 
  -6   2   7        0.19       -1.14      3.61 o 
  -5   2   7        3.32        1.56      3.80 o 
  -4   2   7       43.77       45.00      3.91 o 
  -3   2   7      381.21      401.43     12.29 o 
  -2   2   7     1119.74     1179.56     10.27 o 
  -1   2   7     1525.22     1618.72     26.55 o 
   0   2   7     1337.39     1327.65      3.01 o 
   1   2   7     6829.61     6825.60     30.47 o 
   2   2   7     2343.60     2510.30     10.84 o 
   3   2   7     1061.12     1185.30     13.96 o 
   4   2   7       11.03       14.91      1.40 o 
   5   2   7     1280.92     1273.99      6.02 o 
   6   2   7      107.90      119.25      1.83 o 
   7   2   7       81.18       78.97      2.18 o 
   8   2   7       64.66       74.22      1.96 o 
   9   2   7      164.97      154.38      2.63 o 
  10   2   7       53.21       42.07      1.98 o 
  11   2   7      169.56      171.10      3.13 o 
  12   2   7        3.08        4.51      2.47 o 
  13   2   7       28.47       23.51      2.82 o 
  -9   3   7       31.80       28.67      5.19 o 
  -8   3   7        3.01        6.07      4.43 o 
  -7   3   7       30.00       32.00      4.55 o 
  -6   3   7      102.60       99.00      5.09 o 
  -5   3   7      288.18      259.96      6.55 o 
  -4   3   7      167.04      164.95      5.25 o 
  -3   3   7       43.81       44.35      3.59 o 
  -2   3   7       17.37       17.01      3.11 o 
  -1   3   7        1.30        1.28      2.59 o 
   0   3   7      542.26      562.33      6.14 o 
   1   3   7       34.45       38.88      1.60 o 
   2   3   7     3614.73     3360.71     12.01 o 
   3   3   7     3726.16     3808.23     13.66 o 
   4   3   7     1133.03      991.36      7.64 o 
   5   3   7       45.29       40.80      1.34 o 
   6   3   7       82.41       87.55      1.36 o 
   7   3   7       23.51       22.94      1.10 o 
   8   3   7      313.01      316.34      6.91 o 
   9   3   7        4.96        4.70      1.61 o 
  10   3   7       40.66       38.04      1.94 o 
  11   3   7       50.84       42.01      2.27 o 
  12   3   7       92.98       87.24      2.65 o 
  13   3   7        8.89        8.62      2.00 o 
  -8   4   7       20.25       17.18      3.93 o 
  -7   4   7       40.12       45.03      4.50 o 
  -6   4   7        0.52        2.32      3.68 o 
  -5   4   7       25.34       21.08      3.82 o 
  -4   4   7      243.82      231.24      5.87 o 
  -3   4   7      223.49      230.49      5.44 o 
  -2   4   7      838.24      853.20      8.72 o 
  -1   4   7      668.54      711.21     11.24 o 
   0   4   7       49.12       44.06      2.59 o 
   1   4   7      200.95      148.62     28.59 o 
   2   4   7       12.86       12.00      1.97 o 
   3   4   7       20.28       27.63      0.89 o 
   4   4   7      805.23      781.22      8.70 o 
   5   4   7      646.66      601.14     15.67 o 
   6   4   7      176.96      160.05      2.48 o 
   7   4   7       41.28       41.40      1.46 o 
   8   4   7      139.03      129.86      2.21 o 
   9   4   7      108.94      102.90      2.26 o 
  10   4   7      385.27      345.18      4.30 o 
  11   4   7      146.09      146.77      3.20 o 
  12   4   7       92.95       89.16      4.90 o 
  13   4   7        1.69       -0.47      2.56 o 
  -8   5   7       60.91       67.21      3.57 o 
  -7   5   7        2.93       -0.37      2.65 o 
  -6   5   7      145.49      135.11      7.60 o 
  -5   5   7      144.27      137.18      6.44 o 
  -4   5   7      125.11      119.04      2.42 o 
  -3   5   7       18.44       22.76      1.61 o 
  -2   5   7       80.97       84.29      1.84 o 
  -1   5   7        0.82       -0.56      1.05 o 
   0   5   7       57.83       56.14      1.50 o 
   1   5   7       46.28       48.26      2.43 o 
   2   5   7     1116.00     1188.34      8.35 o 
   3   5   7      212.80      211.26      2.79 o 
   4   5   7       48.84       42.59      1.19 o 
   5   5   7      397.21      390.94      2.70 o 
   6   5   7       10.99       10.27      1.44 o 
   7   5   7        4.47        4.15      3.94 o 
   8   5   7       15.94       13.75      1.52 o 
   9   5   7       43.91       39.64      2.43 o 
  10   5   7        3.70       10.54      5.31 o 
  11   5   7       28.83       25.54      2.59 o 
  12   5   7       30.30       34.91      2.69 o 
  -8   6   7        1.20        2.31      2.76 o 
  -7   6   7        1.68        2.11      2.53 o 
  -6   6   7       22.41       26.66      2.71 o 
  -5   6   7        8.66        8.37      2.46 o 
  -4   6   7      384.46      369.58      7.10 o 
  -3   6   7      112.85      110.78      2.27 o 
  -2   6   7      711.08      704.84     12.53 o 
  -1   6   7       62.08       56.09      1.81 o 
   0   6   7       22.21       23.39      2.27 o 
   1   6   7        8.00        9.51      2.19 o 
   2   6   7        2.11       -0.13      2.12 o 
   3   6   7      436.77      432.48      3.93 o 
   4   6   7      561.78      607.67     14.41 o 
   5   6   7     1179.86     1109.57     10.46 o 
   6   6   7      190.75      187.17      2.27 o 
   7   6   7      158.91      151.18      5.59 o 
   8   6   7       54.92       47.36      2.32 o 
   9   6   7       88.36       79.61      2.81 o 
  10   6   7      132.50      124.89      9.11 o 
  11   6   7       88.11       93.16      4.14 o 
  12   6   7       52.37       52.58      3.04 o 
  -7   7   7        9.45        7.03      2.67 o 
  -6   7   7        3.97        2.44      2.44 o 
  -5   7   7       66.73       61.43      3.15 o 
  -4   7   7        1.46        2.29      1.90 o 
  -3   7   7       24.71       22.94      1.88 o 
  -2   7   7      209.77      206.92      4.14 o 
  -1   7   7       57.21       61.62      3.18 o 
   0   7   7       34.11       36.12      2.82 o 
   1   7   7       71.98       65.87      3.17 o 
   2   7   7      570.05      574.90      6.37 o 
   3   7   7      401.03      406.20     11.53 o 
   4   7   7      118.95      111.64      2.71 o 
   5   7   7      310.02      296.09      8.29 o 
   6   7   7       58.50       58.74      2.43 o 
   7   7   7      335.96      313.25     10.78 o 
   8   7   7        0.03        0.12      1.79 o 
   9   7   7       36.39       28.11      3.75 o 
  10   7   7       40.11       35.24      2.56 o 
  11   7   7      191.78      179.02      3.90 o 
  12   7   7       65.58       73.70      3.28 o 
  -7   8   7        0.80       -1.97      2.63 o 
  -6   8   7       34.92       34.17      3.13 o 
  -5   8   7        0.80        0.32      2.38 o 
  -4   8   7      208.87      201.43      3.82 o 
  -3   8   7       37.20       40.87      2.74 o 
  -2   8   7      687.88      695.42      7.75 o 
  -1   8   7        8.84        7.44      2.82 o 
   0   8   7        0.46       -0.30      2.79 o 
   1   8   7      154.47      145.18      4.16 o 
   2   8   7        3.95        3.15      2.85 o 
   3   8   7       32.18       35.80      3.13 o 
   4   8   7       38.13       39.23      2.34 o 
   5   8   7      452.20      433.47     12.40 o 
   6   8   7      174.04      186.93      8.31 o 
   7   8   7        3.90        2.13      3.48 o 
   8   8   7        2.56        0.19      1.74 o 
   9   8   7        0.01       -2.04      2.04 o 
  10   8   7       43.92       46.53      2.74 o 
  11   8   7        0.14        0.63      4.62 o 
  -6   9   7        4.18        4.88      2.62 o 
  -5   9   7       59.63       65.33      4.72 o 
  -4   9   7        2.61        3.01      2.44 o 
  -3   9   7      126.89      127.02      3.48 o 
  -2   9   7       45.99       61.20      4.06 o 
  -1   9   7       43.71       53.63      3.47 o 
   0   9   7       54.91       61.19      3.57 o 
   1   9   7       36.22       31.22      3.09 o 
   2   9   7       41.40       36.36      3.15 o 
   3   9   7      199.16      211.71      4.90 o 
   4   9   7        1.37        1.91      2.08 o 
   5   9   7       36.69       34.84      3.24 o 
   6   9   7        6.17        5.88      2.03 o 
   7   9   7      104.30       91.91      4.41 o 
   8   9   7       13.53        1.66      3.34 o 
   9   9   7        0.19       -2.70      3.37 o 
  10   9   7        0.63       -1.87      2.99 o 
  11   9   7       53.30       55.40      8.45 o 
  -5  10   7        0.03        0.61      3.33 o 
  -4  10   7       53.63       59.80      3.18 o 
  -3  10   7        0.01       -0.70      2.43 o 
  -2  10   7      261.07      267.98      6.06 o 
  -1  10   7      205.53      208.62      5.49 o 
   0  10   7        2.35        0.32      3.08 o 
   1  10   7       14.42       12.72      3.04 o 
   2  10   7        0.33        2.15      3.04 o 
   3  10   7       35.03       41.24      3.41 o 
   4  10   7        0.78        4.89      2.22 o 
   5  10   7       29.53       24.88      2.33 o 
   6  10   7      115.05      113.17      3.00 o 
   7  10   7       16.14       16.60      3.71 o 
   8  10   7       48.96       55.99      4.09 o 
   9  10   7        1.36       -3.61      3.61 o 
  10  10   7       10.86        7.37      3.39 o 
  -4  11   7        4.21        6.37      2.63 o 
  -3  11   7        1.01       -3.30      3.31 o 
  -2  11   7        0.14       -2.93      3.66 o 
  -1  11   7       12.01       19.73      3.59 o 
   0  11   7        5.91        8.94      3.36 o 
   1  11   7       25.91       25.05      3.37 o 
   2  11   7        0.75       -0.29      3.14 o 
   3  11   7       27.38       39.45      3.50 o 
   4  11   7        6.28       13.91      3.34 o 
   5  11   7      171.79      191.59      3.82 o 
   6  11   7       30.34       33.27      2.50 o 
   7  11   7       10.32        3.89      3.18 o 
   8  11   7        0.00        0.13      3.77 o 
   9  11   7        5.65        0.80      3.48 o 
  -3  12   7        6.30       10.13      3.96 o 
  -2  12   7        5.08        2.50      3.15 o 
  -1  12   7        0.97        0.42      3.45 o 
   0  12   7        0.48       -0.39      3.02 o 
   1  12   7       10.69       14.31      3.69 o 
   2  12   7        2.23        4.20      3.52 o 
   3  12   7        2.87        5.61      3.03 o 
   4  12   7       62.06       64.48      3.79 o 
   5  12   7        3.00        6.51      2.57 o 
   6  12   7       44.36       55.06      6.11 o 
   7  12   7       13.82       13.73      3.55 o 
   8  12   7       67.27       90.21      4.95 o 
  -1  13   7       17.07       21.05      4.32 o 
   0  13   7        1.52       -0.11      3.59 o 
   1  13   7        6.45        0.47      4.00 o 
   2  13   7        8.50       -0.26      4.10 o 
   3  13   7        1.47        1.63      3.41 o 
   4  13   7       21.37       23.46      3.89 o 
   5  13   7       16.47       23.88      2.98 o 
   6  13   7        4.18        6.88      4.05 o 
   0 -10   8        0.73        3.67      3.71 o 
   1 -10   8        7.15       15.50      4.20 o 
   2 -10   8       16.51       17.39      3.85 o 
   3 -10   8        9.00        7.86      4.25 o 
  -2  -9   8        0.08       -2.41      2.41 o 
  -1  -9   8        2.90        2.09      2.45 o 
   0  -9   8        0.30        1.55      3.46 o 
   1  -9   8       41.21       44.29      4.31 o 
   2  -9   8       38.47       43.46      4.00 o 
   3  -9   8        6.50        7.10      4.05 o 
   4  -9   8       22.19       21.94      4.20 o 
   5  -9   8        0.06       -3.25      3.42 o 
   6  -9   8        2.41        3.91      3.30 o 
  -4  -8   8        7.16       10.69      4.21 o 
  -3  -8   8        6.88        6.39      3.85 o 
  -2  -8   8       55.14       57.24      2.96 o 
  -1  -8   8        0.01       -3.08      3.08 o 
   0  -8   8        2.65        0.47      3.37 o 
   1  -8   8        2.60        0.78      3.41 o 
   2  -8   8       12.88       13.93      3.87 o 
   3  -8   8        2.33        1.25      3.69 o 
   4  -8   8        0.04       -3.61      3.64 o 
   5  -8   8       33.79       30.68      3.78 o 
   6  -8   8        9.53        9.21      3.37 o 
   7  -8   8        3.93        2.06      3.71 o 
   8  -8   8        0.02        2.71      3.49 o 
  -5  -7   8        7.27        7.13      2.34 o 
  -4  -7   8        0.23       -0.27      3.95 o 
  -3  -7   8       22.34       24.29      3.98 o 
  -2  -7   8        4.96        4.23      2.20 o 
  -1  -7   8       32.75       36.25      2.58 o 
   0  -7   8        2.54       -0.03      3.26 o 
   1  -7   8       14.70       15.91      3.53 o 
   2  -7   8        0.76       -0.62      2.91 o 
   3  -7   8        4.98        3.91      3.09 o 
   4  -7   8       11.08        8.16      3.41 o 
   5  -7   8        4.36        7.35      3.07 o 
   6  -7   8        3.02        3.89      2.91 o 
   7  -7   8        0.11       -2.49      3.10 o 
   8  -7   8        0.27       -0.15      2.04 o 
   9  -7   8       33.49       39.05      2.73 o 
  -6  -6   8       15.49       20.97      3.36 o 
  -5  -6   8        7.04       12.16      2.50 o 
  -4  -6   8       48.06       46.30      2.84 o 
  -3  -6   8        0.08        0.55      3.49 o 
  -2  -6   8       57.46       55.79      2.65 o 
  -1  -6   8       34.02       30.21      2.36 o 
   0  -6   8        0.02       -0.12      3.07 o 
   1  -6   8        0.24        6.14      3.20 o 
   2  -6   8      262.01      256.19      5.80 o 
   3  -6   8       98.19      115.90      4.53 o 
   4  -6   8      334.96      339.19      6.61 o 
   5  -6   8       95.94       93.42      4.49 o 
   6  -6   8       22.75       23.21      2.21 o 
   7  -6   8        5.89        0.70      2.12 o 
   8  -6   8       10.66        9.84      1.83 o 
   9  -6   8        0.24       -0.10      3.83 o 
  10  -6   8        6.36        4.80      2.53 o 
  -6  -5   8        7.23        7.74      2.46 o 
  -5  -5   8       12.43       11.74      2.03 o 
  -4  -5   8       14.66       19.44      2.60 o 
  -3  -5   8       13.54       14.78      2.58 o 
  -2  -5   8        3.22        0.68      1.83 o 
  -1  -5   8      131.56      130.53      3.74 o 
   0  -5   8       31.63       34.27      3.23 o 
   1  -5   8      431.21      420.79      6.67 o 
   2  -5   8        0.00        4.60      3.29 o 
   3  -5   8       38.41       39.27      3.78 o 
   4  -5   8       92.26      107.00      4.50 o 
   5  -5   8       11.83       14.16      3.17 o 
   6  -5   8        2.13        8.27      2.03 o 
   7  -5   8        2.49        2.33      1.58 o 
   8  -5   8       43.45       42.12      2.03 o 
   9  -5   8       41.25       48.25      2.70 o 
  10  -5   8        3.72        4.05      2.51 o 
  11  -5   8       52.63       52.21      3.30 o 
  -7  -4   8       24.64       22.05      4.03 o 
  -6  -4   8       47.65       53.69      4.47 o 
  -5  -4   8       15.60       20.36      2.81 o 
  -4  -4   8      578.42      570.03     10.88 o 
  -3  -4   8       26.69       27.78      2.62 o 
  -2  -4   8       19.40       17.37      1.83 o 
  -1  -4   8       26.31       26.11      1.77 o 
   0  -4   8      122.13      126.95      3.89 o 
   1  -4   8        4.21        8.01      2.95 o 
   2  -4   8      694.67      709.17      8.02 o 
   3  -4   8       60.04       57.63      3.75 o 
   4  -4   8     1015.70      995.59      9.41 o 
   5  -4   8       80.56       89.82      4.43 o 
   6  -4   8       16.19       14.14      1.71 o 
   7  -4   8       23.46       22.62      1.49 o 
   8  -4   8       24.29       20.16      1.45 o 
   9  -4   8        9.20        5.64      1.79 o 
  10  -4   8        0.25       -0.38      1.80 o 
  11  -4   8        0.84        1.41      2.05 o 
  -7  -3   8        0.07        4.78      4.67 o 
  -6  -3   8        9.55       10.13      2.49 o 
  -5  -3   8       17.80       17.42      2.51 o 
  -4  -3   8       26.54       31.78      3.70 o 
  -3  -3   8       91.74       94.28      4.00 o 
  -2  -3   8       35.80       33.51      1.86 o 
  -1  -3   8      382.73      404.59      5.11 o 
   0  -3   8      118.15      131.20      2.92 o 
   1  -3   8      326.74      325.24      3.63 o 
   2  -3   8       25.38       31.00      3.03 o 
   3  -3   8       72.16       74.84      2.94 o 
   4  -3   8       13.38        9.33      1.88 o 
   5  -3   8       59.35       55.48      2.47 o 
   6  -3   8       91.92       82.19      2.53 o 
   7  -3   8       28.89       27.63      1.57 o 
   8  -3   8        0.14       -1.53      1.64 o 
   9  -3   8        1.10       -0.59      1.71 o 
  10  -3   8        5.58        3.31      1.86 o 
  11  -3   8      137.15      144.82      5.27 o 
  12  -3   8        0.04        0.99      3.25 o 
  -8  -2   8       18.27       24.25      4.93 o 
  -7  -2   8        8.72        9.30      4.65 o 
  -6  -2   8       55.25       55.24      5.36 o 
  -5  -2   8        0.17       -1.62      2.50 o 
  -4  -2   8      521.62      531.90     19.01 o 
  -3  -2   8      174.25      172.43      3.18 o 
  -2  -2   8      281.54      290.30      5.06 o 
  -1  -2   8       38.82       35.01      1.64 o 
   0  -2   8        0.52        1.13      1.18 o 
   1  -2   8        0.07        0.54      1.48 o 
   2  -2   8      521.96      503.87      3.93 o 
   3  -2   8        2.25        3.02      1.54 o 
   4  -2   8     2258.80     2310.20      8.64 o 
   5  -2   8     1392.96     1398.11     16.05 o 
   6  -2   8       43.73       40.24      1.60 o 
   7  -2   8       54.76       46.77      1.60 o 
   8  -2   8      106.77       95.34      2.37 o 
   9  -2   8       48.68       46.42      2.10 o 
  10  -2   8        0.28       -2.40      2.51 o 
  11  -2   8       15.28       16.31      2.70 o 
  12  -2   8       82.01       91.80      3.73 o 
  -8  -1   8       14.22       10.82      4.50 o 
  -7  -1   8        2.02       -2.19      4.37 o 
  -6  -1   8        1.89       -1.68      4.46 o 
  -5  -1   8        0.70       -1.74      4.22 o 
  -4  -1   8       24.01       21.10      2.17 o 
  -3  -1   8      557.46      543.64      3.78 o 
  -2  -1   8       40.30       41.90      1.76 o 
  -1  -1   8       84.59       83.46      3.03 o 
   0  -1   8       50.90       43.97      1.65 o 
   1  -1   8       29.08       26.17      1.43 o 
   2  -1   8       36.00       26.90      1.09 o 
   3  -1   8       67.69       74.19      7.05 o 
   4  -1   8        1.54        7.26      1.77 o 
   5  -1   8      126.88      132.26      2.65 o 
   6  -1   8        0.92        4.42      1.28 o 
   7  -1   8        1.78        1.75      1.22 o 
   8  -1   8       73.93       68.90      2.57 o 
   9  -1   8      400.45      379.59      4.87 o 
  10  -1   8       17.63       19.17      3.10 o 
  11  -1   8      315.55      316.15     16.18 o 
  12  -1   8       10.03        7.71      3.02 o 
  -8   0   8        4.34       -0.17      3.86 o 
  -7   0   8        4.14        1.74      4.31 o 
  -6   0   8       66.75       58.16      4.75 o 
  -5   0   8       58.15       59.28      4.75 o 
  -4   0   8      229.18      240.67      6.60 o 
  -3   0   8       81.96       75.97      2.73 o 
  -2   0   8       16.42       14.92      1.30 o 
  -1   0   8      502.93      480.36      5.69 o 
   0   0   8      182.04      181.60      2.66 o 
   1   0   8       67.67       71.65      1.57 o 
   2   0   8       78.94       78.17      1.42 o 
   3   0   8       46.37       42.04      1.23 o 
   4   0   8     1606.95     1704.37     14.61 o 
   5   0   8      317.84      303.41      3.62 o 
   6   0   8       10.42       11.92      1.06 o 
   7   0   8      252.50      243.08      2.96 o 
   8   0   8      291.91      283.10      4.04 o 
   9   0   8      131.65      127.76      4.75 o 
  10   0   8       25.60       27.58      2.55 o 
  11   0   8        1.80        3.93      2.77 o 
  12   0   8      203.60      212.95      4.41 o 
  13   0   8       22.40       21.32      2.94 o 
  -8   1   8        3.47        4.71      4.01 o 
  -7   1   8        6.21       10.83      3.72 o 
  -6   1   8       41.83       41.71      4.29 o 
  -5   1   8       73.00       62.58      4.59 o 
  -4   1   8      302.84      347.12      7.23 o 
  -3   1   8     1009.17      984.62     28.52 o 
  -2   1   8       91.88       88.72      2.50 o 
  -1   1   8      722.89      792.93      5.32 o 
   0   1   8      216.20      212.25      4.54 o 
   1   1   8        5.67        4.52      0.76 o 
   2   1   8      172.87      175.07      1.50 o 
   3   1   8        2.14        4.04      1.53 o 
   4   1   8      317.86      328.82      7.12 o 
   5   1   8      335.60      324.51      5.13 o 
   6   1   8       32.89       29.24      1.44 o 
   7   1   8      336.06      336.30      3.48 o 
   8   1   8        3.64        0.56      1.98 o 
   9   1   8      146.46      131.77      3.26 o 
  10   1   8       16.64       14.33      2.31 o 
  11   1   8      333.18      344.86      7.14 o 
  12   1   8        1.63        5.50      3.72 o 
  13   1   8       99.65      106.44      3.91 o 
  -8   2   8       16.68       15.79      4.76 o 
  -7   2   8        2.10        3.29      3.74 o 
  -6   2   8        8.24        8.33      4.19 o 
  -5   2   8       64.91       62.77      4.57 o 
  -4   2   8      294.43      300.50      6.84 o 
  -3   2   8        0.42        0.81      2.15 o 
  -2   2   8      139.12      134.06      2.90 o 
  -1   2   8      251.06      263.32      5.89 o 
   0   2   8      442.72      381.27      4.48 o 
   1   2   8      273.26      296.09      3.00 o 
   2   2   8        9.34       11.01      0.77 o 
   3   2   8       73.20       66.20      1.44 o 
   4   2   8      821.85      872.12      5.17 o 
   5   2   8      796.13      831.77      7.61 o 
   6   2   8        0.99        0.70      1.54 o 
   7   2   8      231.56      248.77      2.60 o 
   8   2   8      230.42      211.91      3.48 o 
   9   2   8       51.54       44.71      2.46 o 
  10   2   8        0.33       -1.50      2.26 o 
  11   2   8        4.32        7.04      2.38 o 
  12   2   8      123.16      125.06      3.74 o 
  13   2   8       23.92       24.07      4.09 o 
  -8   3   8        2.05        1.65      4.81 o 
  -7   3   8        0.92        3.18      3.66 o 
  -6   3   8       14.73        9.71      3.65 o 
  -5   3   8      114.39       99.87      5.10 o 
  -4   3   8      147.31      146.29      5.35 o 
  -3   3   8      515.42      491.01      7.81 o 
  -2   3   8      477.96      481.49      7.19 o 
  -1   3   8      606.60      621.21      7.44 o 
   0   3   8      148.60      161.99      2.32 o 
   1   3   8     1442.13     1469.55     17.09 o 
   2   3   8      139.93      158.00      2.97 o 
   3   3   8     1190.70     1202.41      8.11 o 
   4   3   8     1160.17     1214.27     28.65 o 
   5   3   8      113.59      106.32      2.38 o 
   6   3   8      198.20      174.54      4.88 o 
   7   3   8      301.77      290.34      2.30 o 
   8   3   8      815.87      816.69      6.44 o 
   9   3   8      286.41      281.15      7.00 o 
  10   3   8       79.70       71.43      2.25 o 
  11   3   8      210.35      215.15      4.15 o 
  12   3   8        3.86        3.67      1.88 o 
  13   3   8        0.05        2.13      2.83 o 
  -8   4   8       41.51       53.13      5.28 o 
  -7   4   8       86.63       88.02      5.49 o 
  -6   4   8       31.50       37.54      4.16 o 
  -5   4   8       94.90       88.90      4.83 o 
  -4   4   8      105.90       96.06      4.93 o 
  -3   4   8       19.35       15.42      3.66 o 
  -2   4   8       22.65       21.36      3.48 o 
  -1   4   8      352.28      337.43      6.03 o 
   0   4   8      362.15      347.27      5.55 o 
   1   4   8       92.99       98.84      2.14 o 
   2   4   8      201.90      189.67      3.54 o 
   3   4   8       65.10       55.00      2.73 o 
   4   4   8     1855.87     1936.20     11.23 o 
   5   4   8      490.15      437.20      3.29 o 
   6   4   8       40.64       40.31      1.75 o 
   7   4   8       41.31       41.61      1.50 o 
   8   4   8       55.68       58.37      2.04 o 
   9   4   8        2.48        2.86      1.56 o 
  10   4   8        0.05        0.86      1.74 o 
  11   4   8       35.95       34.88      2.18 o 
  12   4   8      127.31      126.10      3.64 o 
  13   4   8       63.76       59.02      3.10 o 
  -8   5   8       12.83       13.88      2.82 o 
  -7   5   8        8.99       10.21      2.88 o 
  -6   5   8        0.97       -2.22      2.79 o 
  -5   5   8       10.18        5.49      3.48 o 
  -4   5   8      193.34      192.00      5.90 o 
  -3   5   8      398.33      377.37      7.12 o 
  -2   5   8      500.56      490.02      7.60 o 
  -1   5   8        1.05        1.05      2.38 o 
   0   5   8      182.27      205.75      3.12 o 
   1   5   8       35.78       43.90      2.62 o 
   2   5   8      205.14      199.84      2.78 o 
   3   5   8       15.29       10.96      1.62 o 
   4   5   8       32.94       40.64      2.99 o 
   5   5   8       59.06       63.48      3.41 o 
   6   5   8      642.88      624.67      4.40 o 
   7   5   8       76.98       75.06      3.14 o 
   8   5   8      448.70      440.03      5.06 o 
   9   5   8      201.73      198.34      3.42 o 
  10   5   8      264.66      277.16     19.16 o 
  11   5   8       59.84       61.88      3.10 o 
  12   5   8       19.91       14.10      2.46 o 
  -7   6   8       17.65       20.30      2.92 o 
  -6   6   8       24.85       26.85      4.14 o 
  -5   6   8       79.37       77.49      3.28 o 
  -4   6   8      106.92      106.39      3.99 o 
  -3   6   8        2.95        2.24      1.67 o 
  -2   6   8      104.17       98.52      6.16 o 
  -1   6   8       35.60       36.35      2.57 o 
   0   6   8       48.36       43.89      2.72 o 
   1   6   8        2.33        1.54      2.37 o 
   2   6   8       40.85       42.96      2.51 o 
   3   6   8      346.09      346.79     12.66 o 
   4   6   8      493.69      499.85      4.39 o 
   5   6   8      442.91      432.52      4.19 o 
   6   6   8      123.36      111.24      4.55 o 
   7   6   8      301.35      311.87      6.32 o 
   8   6   8        6.26        4.48      1.95 o 
   9   6   8        7.41        9.23      2.17 o 
  10   6   8       17.27       19.74      5.34 o 
  11   6   8       53.57       56.38      2.93 o 
  12   6   8       35.03       42.34      3.08 o 
  -7   7   8        0.07       -1.51      2.85 o 
  -6   7   8        5.61        3.46      2.59 o 
  -5   7   8        2.48        1.91      2.63 o 
  -4   7   8       41.59       45.25      2.55 o 
  -3   7   8        1.94       -2.04      3.05 o 
  -2   7   8      380.49      369.94      4.58 o 
  -1   7   8        6.32        4.89      2.74 o 
   0   7   8      160.32      173.77      4.34 o 
   1   7   8      132.09      124.28      3.83 o 
   2   7   8      281.77      294.71      5.15 o 
   3   7   8        7.81       10.12      1.94 o 
   4   7   8       10.34        7.60      1.98 o 
   5   7   8       13.00        8.19      1.96 o 
   6   7   8     2487.47     2435.59     17.63 o 
   7   7   8      143.50      146.92      5.11 o 
   8   7   8      331.89      340.43      6.99 o 
   9   7   8       50.96       44.62      3.26 o 
  10   7   8       52.12       51.72      3.13 o 
  11   7   8       35.99       46.44     11.89 o 
  12   7   8        5.62       14.14      2.71 o 
  -6   8   8        0.71       -2.88      4.35 o 
  -5   8   8       16.91       14.97      4.33 o 
  -4   8   8       21.75       21.21      3.63 o 
  -3   8   8       34.63       36.28      2.49 o 
  -2   8   8       35.11       33.30      2.67 o 
  -1   8   8       47.93       41.08      3.17 o 
   0   8   8        1.02        2.73      2.52 o 
   1   8   8       83.49       88.95      3.84 o 
   2   8   8       11.88        9.40      2.80 o 
   3   8   8      165.75      166.93      5.85 o 
   4   8   8       68.44       74.46      2.60 o 
   5   8   8      165.03      167.29      4.08 o 
   6   8   8       62.01       76.74      6.23 o 
   7   8   8      294.79      275.19      6.36 o 
   8   8   8       92.45       82.16      4.61 o 
   9   8   8        1.14       -1.73      3.58 o 
  10   8   8       30.57       37.76      4.35 o 
  11   8   8       57.53       79.26      5.14 o 
  -6   9   8        1.61        5.06      4.76 o 
  -5   9   8        1.35        5.68      4.18 o 
  -4   9   8       58.09       63.57      4.72 o 
  -3   9   8       14.34       13.39      2.58 o 
  -2   9   8      188.60      202.01      4.13 o 
  -1   9   8        5.27        4.77      3.19 o 
   0   9   8       28.31       27.81      3.43 o 
   1   9   8        2.48        0.32      2.69 o 
   2   9   8       19.92       14.35      2.90 o 
   3   9   8       63.49       75.78      3.83 o 
   4   9   8        9.36       13.12      2.21 o 
   5   9   8       21.41       15.02      2.58 o 
   6   9   8      127.14      127.03      3.06 o 
   7   9   8       20.69       19.55      3.81 o 
   8   9   8       28.69       29.70      4.00 o 
   9   9   8        4.13        1.34      3.37 o 
  10   9   8       18.62       18.55      3.54 o 
  11   9   8        3.14        5.70      3.38 o 
  -5  10   8       14.68       16.31      4.80 o 
  -4  10   8        1.45        0.40      3.08 o 
  -3  10   8        0.23        0.14      2.49 o 
  -2  10   8        9.18        9.28      3.62 o 
  -1  10   8       41.04       47.40      4.03 o 
   0  10   8       37.96       39.38      3.76 o 
   1  10   8      110.10      120.39      4.35 o 
   2  10   8       32.22       29.09      3.25 o 
   3  10   8      159.47      175.96      5.09 o 
   4  10   8        8.69        7.31      2.52 o 
   5  10   8       92.76       88.29      2.89 o 
   6  10   8        9.61        8.29      2.15 o 
   7  10   8        0.13       -3.22      3.66 o 
   8  10   8        9.63        5.87      3.81 o 
   9  10   8        0.37       -3.80      3.80 o 
  10  10   8        0.02       -3.68      3.68 o 
  -4  11   8        7.45       11.04      2.50 o 
  -3  11   8        5.99        0.40      2.36 o 
  -2  11   8        6.29        3.55      3.39 o 
  -1  11   8        0.00       -1.00      3.10 o 
   0  11   8       32.09       35.35      3.57 o 
   1  11   8       47.84       46.58      3.93 o 
   2  11   8       48.50       38.44      3.94 o 
   3  11   8       97.07      109.07      4.44 o 
   4  11   8       16.52       25.97      8.62 o 
   5  11   8       40.07       45.73      2.76 o 
   6  11   8       57.93       66.65      2.98 o 
   7  11   8        4.50        5.10      3.68 o 
   8  11   8       71.30       71.46      4.90 o 
   9  11   8        7.69        6.63      3.47 o 
  -2  12   8       19.99       17.08      3.92 o 
  -1  12   8       25.87       28.83      3.57 o 
   0  12   8        0.05       -0.44      3.58 o 
   1  12   8       38.64       47.26      4.08 o 
   2  12   8       17.95       19.26      3.64 o 
   3  12   8       11.44       14.88      3.38 o 
   4  12   8        1.62        4.24      2.34 o 
   5  12   8        9.40       10.62      2.60 o 
   6  12   8       31.73       32.58      2.62 o 
   7  12   8        0.18       -4.06      4.06 o 
   8  12   8        1.86       12.62      4.21 o 
   0  13   8        8.74       15.82      4.14 o 
   1  13   8        0.22       -1.13      3.72 o 
   2  13   8        1.13        1.51      3.65 o 
   3  13   8        4.73        5.61      3.78 o 
   4  13   8       15.50       19.39      2.90 o 
   5  13   8        0.10        2.42      2.53 o 
   6  13   8       77.21       64.26     13.94 o 
  -1  -9   9        1.84        2.30      2.22 o 
   0  -9   9        0.02       -2.81      3.80 o 
   1  -9   9       26.88       28.09      4.15 o 
   2  -9   9        0.07       -0.77      4.09 o 
   3  -9   9       52.86       58.85      4.31 o 
   4  -9   9        1.17       -0.16      3.22 o 
   5  -9   9        0.00       -3.63      4.10 o 
  -3  -8   9        7.11       -0.46      4.20 o 
  -2  -8   9        0.01       -2.23      2.49 o 
  -1  -8   9       12.83       15.33      2.78 o 
   0  -8   9        6.97       11.57      3.20 o 
   1  -8   9        9.06        8.49      3.39 o 
   2  -8   9       13.09       12.64      3.72 o 
   3  -8   9       51.81       51.18      4.30 o 
   4  -8   9        0.19        0.43      3.34 o 
   5  -8   9        0.01        3.59      3.92 o 
   6  -8   9        0.96       -0.22      3.26 o 
   7  -8   9        1.09       -2.33      3.68 o 
  -4  -7   9       16.83       17.97      2.76 o 
  -3  -7   9       18.58       23.80      4.33 o 
  -2  -7   9        1.63       -0.63      2.26 o 
  -1  -7   9       10.96        8.39      2.37 o 
   0  -7   9        0.75       -2.47      3.41 o 
   1  -7   9       17.41       13.38      3.53 o 
   2  -7   9       14.91        8.49      3.83 o 
   3  -7   9        0.83        2.42      3.64 o 
   4  -7   9       13.17       15.33      3.89 o 
   5  -7   9       10.10        9.22      3.27 o 
   6  -7   9       22.39       20.85      3.32 o 
   7  -7   9        2.03        1.33      3.55 o 
   8  -7   9        7.32        5.75      3.24 o 
  -5  -6   9        2.25        1.83      2.46 o 
  -4  -6   9        3.26        3.59      2.35 o 
  -3  -6   9       18.63       16.88      3.66 o 
  -2  -6   9       15.70       14.61      2.38 o 
  -1  -6   9       31.17       33.35      2.54 o 
   0  -6   9        0.10       -0.80      3.07 o 
   1  -6   9       37.27       41.92      3.63 o 
   2  -6   9        4.66        4.69      3.38 o 
   3  -6   9      139.18      147.78      5.19 o 
   4  -6   9       90.86      102.63      4.65 o 
   5  -6   9       24.39       23.70      3.80 o 
   6  -6   9        0.28        5.68      3.43 o 
   7  -6   9       18.48       21.60      2.21 o 
   8  -6   9        5.71        6.10      2.18 o 
   9  -6   9       13.95       17.61      4.83 o 
  -5  -5   9        2.64        3.34      2.41 o 
  -4  -5   9       51.03       55.01      2.48 o 
  -3  -5   9        0.63        3.68      2.45 o 
  -2  -5   9       34.63       32.80      2.40 o 
  -1  -5   9       14.51        8.07      2.02 o 
   0  -5   9        5.60        3.93      2.18 o 
   1  -5   9       19.07       21.17      3.50 o 
   2  -5   9        2.28        0.38      3.30 o 
   3  -5   9      106.27      125.96      4.87 o 
   4  -5   9      176.07      179.19      5.35 o 
   5  -5   9        0.95        5.72      3.62 o 
   6  -5   9      327.56      318.02      6.26 o 
   7  -5   9        0.09        0.26      1.96 o 
   8  -5   9       35.20       34.86      1.98 o 
   9  -5   9        2.30        3.76      2.34 o 
  10  -5   9        0.03        2.21      2.98 o 
  -6  -4   9        0.15        2.76      5.05 o 
  -5  -4   9       25.33       27.97      3.09 o 
  -4  -4   9        7.60       10.81      2.00 o 
  -3  -4   9      212.21      232.55     11.72 o 
  -2  -4   9        2.68        4.67      1.99 o 
  -1  -4   9        8.91        8.90      1.84 o 
   0  -4   9       13.19       14.14      1.70 o 
   1  -4   9        0.01        0.01      2.95 o 
   2  -4   9       13.39       18.79      3.60 o 
   3  -4   9      302.22      313.21      6.22 o 
   4  -4   9       76.40       78.04      4.16 o 
   5  -4   9        2.60        4.78      3.04 o 
   6  -4   9       67.73       70.34      2.89 o 
   7  -4   9       14.69       11.69      1.84 o 
   8  -4   9        0.60        0.97      1.40 o 
   9  -4   9        0.75        1.92      1.68 o 
  10  -4   9       38.10       30.18      2.85 o 
  11  -4   9       80.46       88.33      3.43 o 
  -7  -3   9        4.69       10.34      4.88 o 
  -6  -3   9       62.57       69.32      5.70 o 
  -5  -3   9        0.80        2.94      4.53 o 
  -4  -3   9       49.86       52.11      2.67 o 
  -3  -3   9        2.92        9.95      2.32 o 
  -2  -3   9       70.00       67.00      2.21 o 
  -1  -3   9       71.62       74.92      2.20 o 
   0  -3   9       11.15       10.80      1.61 o 
   1  -3   9       24.13       27.08      3.34 o 
   2  -3   9        9.52        7.42      3.03 o 
   3  -3   9        6.32        6.48      3.18 o 
   4  -3   9      483.78      480.15     10.39 o 
   5  -3   9       17.06       19.14      2.10 o 
   6  -3   9     1414.05     1409.79     14.50 o 
   7  -3   9       11.28       12.57      1.51 o 
   8  -3   9       72.24       71.46      1.94 o 
   9  -3   9        4.04        1.67      2.19 o 
  10  -3   9       10.15        9.27      2.81 o 
  11  -3   9        2.88        5.54      2.81 o 
  -7  -2   9        4.34        6.61      4.68 o 
  -6  -2   9        0.32       -0.71      3.81 o 
  -5  -2   9        0.59       -4.35      4.36 o 
  -4  -2   9       30.71       24.15      4.24 o 
  -3  -2   9      721.07      712.20      7.48 o 
  -2  -2   9       60.60       54.54      2.06 o 
  -1  -2   9      231.14      216.72      2.85 o 
   0  -2   9       29.64       24.36      1.57 o 
   1  -2   9       32.77       29.57      1.50 o 
   2  -2   9       40.31       34.76      3.22 o 
   3  -2   9      500.18      520.62     14.67 o 
   4  -2   9       62.63       69.55      2.37 o 
   5  -2   9      120.42      104.63      2.74 o 
   6  -2   9       17.89       24.17      2.39 o 
   7  -2   9       14.31       14.76      1.50 o 
   8  -2   9       39.92       46.99      2.14 o 
   9  -2   9        0.24        1.74      2.26 o 
  10  -2   9        0.85       -1.20      2.43 o 
  11  -2   9       88.90       96.62      3.54 o 
  12  -2   9        0.05       -0.15      3.03 o 
  -7  -1   9       10.77       12.13      5.19 o 
  -6  -1   9       22.73       22.86      4.90 o 
  -5  -1   9       44.65       43.28      4.89 o 
  -4  -1   9       11.03       11.05      4.18 o 
  -3  -1   9       29.37       26.10      3.75 o 
  -2  -1   9        3.84        5.59      1.76 o 
  -1  -1   9      109.67      102.07      3.27 o 
   0  -1   9        0.71       -0.52      1.32 o 
   1  -1   9        0.38       -0.64      1.18 o 
   2  -1   9        0.08        0.42      1.41 o 
   3  -1   9      187.94      205.82      2.84 o 
   4  -1   9     1534.18     1557.17     16.13 o 
   5  -1   9       63.95       87.10      2.53 o 
   6  -1   9     1720.10     1747.03     33.95 o 
   7  -1   9       93.94       96.41      2.68 o 
   8  -1   9        8.81        9.34      2.14 o 
   9  -1   9       18.46       23.02      2.61 o 
  10  -1   9        0.31        2.42      2.34 o 
  11  -1   9        1.23        2.14      2.65 o 
  12  -1   9       96.03      102.09      3.74 o 
  -7   0   9       14.20       13.04      4.61 o 
  -6   0   9        5.00        6.05      4.26 o 
  -5   0   9       11.94        9.24      4.15 o 
  -4   0   9        2.92        0.36      3.70 o 
  -3   0   9      140.32      143.45     11.88 o 
  -2   0   9       65.75       72.19      2.79 o 
  -1   0   9      703.71      720.57      7.81 o 
   0   0   9       66.95       69.09      1.72 o 
   1   0   9       91.72       92.39      1.75 o 
   2   0   9        0.54       -0.07      0.81 o 
   3   0   9      554.36      531.15      4.14 o 
   4   0   9      219.85      242.47      4.20 o 
   5   0   9      248.22      248.02      3.35 o 
   6   0   9        6.10        7.78      1.86 o 
   7   0   9     1017.62      989.31      6.40 o 
   8   0   9        4.66        3.98      2.28 o 
   9   0   9      470.16      508.73      5.47 o 
  10   0   9       24.80       22.35      2.70 o 
  11   0   9      206.26      204.45      9.75 o 
  12   0   9       39.83       38.70      3.19 o 
  -7   1   9       15.77       17.71      4.31 o 
  -6   1   9       18.44       21.16      4.35 o 
  -5   1   9       29.76       31.11      4.56 o 
  -4   1   9      171.04      199.55      6.40 o 
  -3   1   9      200.88      190.22      6.73 o 
  -2   1   9       13.69        9.53      2.26 o 
  -1   1   9        1.52        2.03      2.00 o 
   0   1   9       33.97       42.20      2.13 o 
   1   1   9      931.25      953.75      4.31 o 
   2   1   9      102.07      114.19      1.42 o 
   3   1   9      510.23      546.22      9.04 o 
   4   1   9      782.15      743.33      5.06 o 
   5   1   9      174.67      185.95      3.00 o 
   6   1   9      388.29      359.37      6.79 o 
   7   1   9       20.18       24.97      1.72 o 
   8   1   9      103.54      112.75      3.00 o 
   9   1   9        2.91       -0.16      2.22 o 
  10   1   9       39.75       34.55      2.76 o 
  11   1   9       16.00       18.57      2.77 o 
  12   1   9       68.18       82.26      5.93 o 
  13   1   9        0.12       -0.02      2.62 o 
  -7   2   9        0.03        0.17      4.04 o 
  -6   2   9        0.07        0.77      3.71 o 
  -5   2   9      104.45      112.24      5.70 o 
  -4   2   9      113.22      110.04      5.26 o 
  -3   2   9      355.69      353.40      4.43 o 
  -2   2   9      350.71      366.52      7.09 o 
  -1   2   9      445.23      451.90      8.00 o 
   0   2   9      615.09      612.95     12.87 o 
   1   2   9      349.32      370.85      3.27 o 
   2   2   9      721.12      735.79      4.43 o 
   3   2   9      191.36      215.72      2.24 o 
   4   2   9      237.48      207.11      2.20 o 
   5   2   9      207.96      194.65      4.22 o 
   6   2   9       57.00       49.41      2.19 o 
   7   2   9      691.65      667.00     25.04 o 
   8   2   9      104.02      101.38      2.84 o 
   9   2   9      355.55      372.14     13.17 o 
  10   2   9       23.96       20.98      2.40 o 
  11   2   9      231.90      224.43      4.37 o 
  12   2   9        4.56        4.83      2.56 o 
  13   2   9       22.90       22.01      2.97 o 
  -7   3   9       17.84       15.59      4.79 o 
  -6   3   9        0.68        6.22      4.08 o 
  -5   3   9        3.72        1.70      3.35 o 
  -4   3   9       48.26       43.66      4.47 o 
  -3   3   9       17.07       16.27      2.42 o 
  -2   3   9        5.19        2.25      2.26 o 
  -1   3   9        6.86        6.20      2.18 o 
   0   3   9       26.41       23.60      2.14 o 
   1   3   9        0.47        1.29      1.18 o 
   2   3   9      149.66      135.52      2.00 o 
   3   3   9      186.66      167.08      3.36 o 
   4   3   9      365.93      430.12      6.43 o 
   5   3   9      404.86      435.46      7.50 o 
   6   3   9      818.69      861.02     29.04 o 
   7   3   9       17.04       18.99      2.02 o 
   8   3   9        0.20        1.21      2.08 o 
   9   3   9       69.72       63.64      2.64 o 
  10   3   9        1.15       -0.47      2.15 o 
  11   3   9        5.38        5.99      2.33 o 
  12   3   9       84.37       92.53      3.42 o 
  13   3   9       65.48       61.08      2.91 o 
  -7   4   9       15.09       21.41      4.68 o 
  -6   4   9       10.47        2.87      3.55 o 
  -5   4   9        6.95        3.92      3.43 o 
  -4   4   9      190.62      184.93      5.95 o 
  -3   4   9      124.91      119.42      5.19 o 
  -2   4   9      671.13      651.50      8.85 o 
  -1   4   9      170.08      160.50      4.90 o 
   0   4   9      706.47      714.84      4.79 o 
   1   4   9        3.88        4.66      2.12 o 
   2   4   9       37.63       33.73      2.21 o 
   3   4   9      396.40      413.25      5.37 o 
   4   4   9      511.85      535.05      6.42 o 
   5   4   9        4.37       10.46      2.58 o 
   6   4   9      173.98      175.15      3.98 o 
   7   4   9      409.38      416.55      4.30 o 
   8   4   9      442.37      419.84      5.69 o 
   9   4   9      140.28      159.42      2.61 o 
  10   4   9      207.64      195.51      3.43 o 
  11   4   9       54.64       55.31      2.38 o 
  12   4   9       13.00        7.90      2.00 o 
  13   4   9        6.91        0.85      3.50 o 
  -7   5   9       32.60       37.26      3.43 o 
  -6   5   9       33.60       39.50      4.91 o 
  -5   5   9       21.60       19.03      4.10 o 
  -4   5   9        3.93        5.92      3.66 o 
  -3   5   9       99.33       98.67      4.85 o 
  -2   5   9        0.75        0.80      3.68 o 
  -1   5   9      292.18      294.37      6.35 o 
   0   5   9       21.54       22.25      3.18 o 
   1   5   9      264.58      267.33      3.39 o 
   2   5   9      184.77      183.37      3.90 o 
   3   5   9       27.77       14.42      2.32 o 
   4   5   9      966.98     1027.29      8.84 o 
   5   5   9       13.79       13.54      2.78 o 
   6   5   9      185.36      199.72      5.04 o 
   7   5   9       15.79       14.60      3.25 o 
   8   5   9        0.01        2.73      3.51 o 
   9   5   9       65.59       62.10      2.54 o 
  10   5   9       43.53       54.52      2.21 o 
  11   5   9       47.41       44.58      3.42 o 
  12   5   9      108.80      107.28      3.71 o 
  -7   6   9        0.01        1.64      2.97 o 
  -6   6   9        2.18        0.66      2.81 o 
  -5   6   9        0.91       -2.35      4.19 o 
  -4   6   9       51.80       45.52      4.25 o 
  -3   6   9        2.27        3.56      3.71 o 
  -2   6   9       77.51       82.32      4.72 o 
  -1   6   9      232.43      217.15      5.86 o 
   0   6   9      326.24      307.16      4.02 o 
   1   6   9       24.21       25.13      2.82 o 
   2   6   9      161.13      150.37      4.36 o 
   3   6   9        9.96        7.90      1.75 o 
   4   6   9      252.21      242.41      5.13 o 
   5   6   9        0.21        0.37      2.84 o 
   6   6   9      382.96      375.04      6.56 o 
   7   6   9      158.96      166.01      5.21 o 
   8   6   9      344.67      354.86      7.08 o 
   9   6   9        6.32        6.50      3.52 o 
  10   6   9      328.83      322.08     12.40 o 
  11   6   9       16.02       18.81      4.71 o 
  12   6   9       27.53       26.23      2.64 o 
  -6   7   9       22.28       19.49      4.82 o 
  -5   7   9       33.07       37.82      4.82 o 
  -4   7   9       22.83       22.63      3.90 o 
  -3   7   9       32.16       32.23      4.66 o 
  -2   7   9        8.70        6.37      2.17 o 
  -1   7   9      368.09      401.31     15.40 o 
   0   7   9       11.58        9.72      2.74 o 
   1   7   9      414.11      418.45      6.15 o 
   2   7   9      402.06      410.32      4.29 o 
   3   7   9      362.69      331.76      4.42 o 
   4   7   9      302.44      295.18      3.86 o 
   5   7   9       11.27        8.83      2.10 o 
   6   7   9       61.64       65.51      4.29 o 
   7   7   9       37.92       49.75      4.11 o 
   8   7   9       11.25       15.67      3.94 o 
   9   7   9       12.59        7.40      3.44 o 
  10   7   9        1.82        4.94      3.62 o 
  11   7   9       66.98       84.09      5.27 o 
  12   7   9        3.24        9.33      3.63 o 
  -6   8   9        9.08        5.90      4.38 o 
  -5   8   9        7.87        5.96      3.80 o 
  -4   8   9       66.80       65.21      5.01 o 
  -3   8   9       20.77       14.85      2.52 o 
  -2   8   9       19.08       16.42      2.55 o 
  -1   8   9       25.95       24.84      2.40 o 
   0   8   9       92.38       86.84      3.82 o 
   1   8   9       26.52       27.85      3.16 o 
   2   8   9       67.51       50.26      3.29 o 
   3   8   9       14.99       13.84      2.58 o 
   4   8   9       91.70       91.69      2.82 o 
   5   8   9       30.88       30.40      2.37 o 
   6   8   9       15.96       16.77      2.16 o 
   7   8   9      244.03      243.67      5.42 o 
   8   8   9      207.90      205.92      6.00 o 
   9   8   9       20.79       22.14      3.62 o 
  10   8   9       41.33       42.24      4.36 o 
  11   8   9       15.73       18.01      4.24 o 
  -5   9   9       61.05       72.03      4.98 o 
  -4   9   9        0.04        5.18      3.60 o 
  -3   9   9       36.52       35.81      3.35 o 
  -2   9   9       99.86      107.79      3.46 o 
  -1   9   9      212.38      213.92      5.51 o 
   0   9   9        1.68        0.21      3.16 o 
   1   9   9      284.75      284.24      5.65 o 
   2   9   9        8.91       13.21      2.88 o 
   3   9   9      345.45      321.93      4.41 o 
   4   9   9        0.33       -2.25      2.32 o 
   5   9   9       53.07       45.31      2.51 o 
   6   9   9       24.58       26.11      3.18 o 
   7   9   9      169.48      151.56      9.04 o 
   8   9   9        6.66        2.58      3.52 o 
   9   9   9        7.68        2.55      3.28 o 
  10   9   9        9.09        7.20      3.35 o 
  11   9   9        7.42       14.01      3.99 o 
  -4  10   9        6.74        7.85      4.12 o 
  -3  10   9       12.28       13.14      2.58 o 
  -2  10   9       55.14       68.68      3.32 o 
  -1  10   9        5.67        7.41      3.13 o 
   0  10   9      103.55       98.73      4.43 o 
   1  10   9       42.35       45.93      3.82 o 
   2  10   9        6.59        9.02      3.27 o 
   3  10   9       15.54       10.13      3.24 o 
   4  10   9       33.34       37.43      5.26 o 
   5  10   9       19.33       16.24      2.51 o 
   6  10   9        2.76        0.29      2.33 o 
   7  10   9       58.53       50.51      4.25 o 
   8  10   9       46.44       32.76      3.94 o 
   9  10   9        1.65        0.38      3.46 o 
  10  10   9       15.76        7.66      3.92 o 
  -3  11   9        0.89       -1.08      2.68 o 
  -2  11   9       31.46       32.89      2.96 o 
  -1  11   9       23.25       25.04      4.10 o 
   0  11   9        1.00        0.01      3.63 o 
   1  11   9       44.98       41.88      3.58 o 
   2  11   9       23.88       21.79      3.19 o 
   3  11   9      176.49      168.00      5.41 o 
   4  11   9        0.04       -0.29      2.34 o 
   5  11   9        7.07        5.07      3.01 o 
   6  11   9        0.35       -2.32      2.32 o 
   7  11   9        0.04       -2.97      3.96 o 
   8  11   9        0.14       -1.46      3.98 o 
   9  11   9        0.45       -0.60      3.23 o 
  -2  12   9        2.73        3.79      2.72 o 
  -1  12   9        4.20        2.50      3.82 o 
   0  12   9        0.06        2.37      3.79 o 
   1  12   9        0.73        0.81      2.97 o 
   2  12   9        0.03       -0.53      3.04 o 
   3  12   9        0.13        1.73      3.27 o 
   4  12   9        1.22        3.98      2.35 o 
   5  12   9        9.39       12.67      2.56 o 
   6  12   9       19.97       20.51      2.62 o 
   7  12   9        3.67       -1.14      4.14 o 
   8  12   9        5.83        7.26      3.55 o 
   1  13   9       34.91       41.30      4.39 o 
   2  13   9        0.08        2.30      3.17 o 
   3  13   9        4.80        4.59      3.66 o 
   4  13   9        1.51        4.05      2.60 o 
   5  13   9       14.21       19.29      2.66 o 
  -1  -8  10        1.50        0.20      2.36 o 
   0  -8  10        7.84        9.61      2.48 o 
   1  -8  10        0.95        2.83      3.27 o 
   2  -8  10        5.54        3.85      3.28 o 
   3  -8  10        8.25        5.49      4.25 o 
   4  -8  10        4.83        6.15      4.39 o 
   5  -8  10       35.40       39.66      4.34 o 
   6  -8  10       30.78       40.77      4.66 o 
  -2  -7  10        0.69        3.51      2.30 o 
  -1  -7  10       51.11       50.88      3.47 o 
   0  -7  10        1.65        2.44      2.66 o 
   1  -7  10       22.96       23.68      3.97 o 
   2  -7  10       20.12       17.78      4.07 o 
   3  -7  10       17.28       21.91      3.69 o 
   4  -7  10        2.64        8.03      3.59 o 
   5  -7  10       21.69       28.55      4.40 o 
   6  -7  10       11.71       11.56      4.01 o 
   7  -7  10       26.41       31.51      4.44 o 
   8  -7  10        0.40        4.09      3.24 o 
  -4  -6  10       13.74       14.27      2.36 o 
  -3  -6  10        0.37       -1.05      3.64 o 
  -2  -6  10       21.78       21.00      6.40 o 
  -1  -6  10       40.42       40.36      2.76 o 
   0  -6  10        0.01       -2.15      2.43 o 
   1  -6  10       25.68       14.31      3.89 o 
   2  -6  10       60.02       61.48      4.45 o 
   3  -6  10       32.89       35.45      4.12 o 
   4  -6  10      153.68      168.05      5.66 o 
   5  -6  10       98.82      108.32      4.71 o 
   6  -6  10       50.57       58.06      4.07 o 
   7  -6  10        3.62        8.21      3.51 o 
   8  -6  10        8.60        9.58      2.33 o 
   9  -6  10        3.75        2.35      3.56 o 
  -4  -5  10        4.27        5.33      2.07 o 
  -3  -5  10        2.80        4.12      2.41 o 
  -2  -5  10        0.56       -0.42      1.94 o 
  -1  -5  10       25.91       20.41      2.95 o 
   0  -5  10       54.02       49.28      2.87 o 
   1  -5  10      142.93      137.64      4.92 o 
   2  -5  10        8.63        8.67      3.76 o 
   3  -5  10       84.10       84.70      4.59 o 
   4  -5  10       26.01       28.93      4.09 o 
   5  -5  10       33.55       33.76      3.69 o 
   6  -5  10       44.95       56.13      3.82 o 
   7  -5  10       10.75       22.05      3.62 o 
   8  -5  10       36.18       33.86      3.34 o 
   9  -5  10       21.69       28.81      3.85 o 
  10  -5  10       18.12       16.06      4.16 o 
  -5  -4  10       11.71       10.25      4.06 o 
  -4  -4  10       62.60       74.40      3.67 o 
  -3  -4  10        0.72        4.10      2.51 o 
  -2  -4  10      213.38      222.67      4.84 o 
  -1  -4  10       21.16       22.31      2.08 o 
   0  -4  10        7.39        5.10      2.31 o 
   1  -4  10       32.38       35.09      4.01 o 
   2  -4  10        3.28        3.25      3.36 o 
   3  -4  10        5.61        8.19      3.72 o 
   4  -4  10       76.28       76.47      4.20 o 
   5  -4  10      160.50      154.77      5.10 o 
   6  -4  10      544.47      546.88      7.97 o 
   7  -4  10       11.43        9.32      2.21 o 
   8  -4  10       19.92       17.32      1.85 o 
   9  -4  10        0.04        0.35      2.19 o 
  10  -4  10        0.00        0.97      2.55 o 
  11  -4  10        0.59        1.11      2.71 o 
  -6  -3  10       22.15       24.63      5.60 o 
  -5  -3  10        0.84        1.73      4.17 o 
  -4  -3  10       50.48       51.41      4.91 o 
  -3  -3  10       92.02       99.08      3.67 o 
  -2  -3  10       42.91       48.56      2.86 o 
  -1  -3  10      304.57      307.14      4.41 o 
   0  -3  10       38.12       39.77      1.95 o 
   1  -3  10      195.54      198.10      3.51 o 
   2  -3  10       24.29       21.07      3.49 o 
   3  -3  10       69.93       73.31      4.26 o 
   4  -3  10        9.44        9.08      3.25 o 
   5  -3  10       21.56       19.05      2.04 o 
   6  -3  10        2.99        4.01      2.30 o 
   7  -3  10       21.35       26.04      2.88 o 
   8  -3  10       46.60       41.23      2.80 o 
   9  -3  10        1.84        5.39      2.21 o 
  10  -3  10        1.95       -1.69      2.49 o 
  11  -3  10       49.51       60.85      7.28 o 
  -6  -2  10        7.82        9.02      4.65 o 
  -5  -2  10        1.82        0.75      4.21 o 
  -4  -2  10       31.73       27.71      4.42 o 
  -2  -2  10       31.78       32.01      2.07 o 
  -1  -2  10       54.45       52.17      2.13 o 
   0  -2  10        6.14        7.55      1.62 o 
   1  -2  10       81.16       77.91      3.20 o 
   2  -2  10       69.50       60.13      3.78 o 
   3  -2  10       50.62       45.57      3.70 o 
   4  -2  10       72.13       73.44      4.15 o 
   5  -2  10       90.44       85.59      2.60 o 
   6  -2  10      366.23      383.07      4.62 o 
   7  -2  10      127.95      119.13      4.73 o 
   8  -2  10      271.97      264.54      4.45 o 
   9  -2  10        9.09       10.93      2.80 o 
  10  -2  10        5.89       -0.01      2.39 o 
  11  -2  10       14.88       14.52      2.82 o 
  12  -2  10       44.37       47.85      4.86 o 
  -6  -1  10       15.67       17.58      4.94 o 
  -5  -1  10        0.42       -1.33      4.58 o 
  -4  -1  10       33.46       28.11      4.61 o 
  -3  -1  10       45.38       42.34      4.11 o 
  -2  -1  10       54.40       54.32      4.07 o 
  -1  -1  10      456.88      482.00      4.01 o 
   0  -1  10        2.25        1.27      1.50 o 
   1  -1  10      181.83      173.13      2.40 o 
   2  -1  10       11.09        9.55      1.70 o 
   3  -1  10        0.97       -1.52      2.98 o 
   4  -1  10        1.55        2.88      1.74 o 
   5  -1  10      159.42      163.36      8.13 o 
   6  -1  10       27.89       26.48      4.36 o 
   7  -1  10      451.40      463.18     12.27 o 
   8  -1  10       32.24       38.38      2.81 o 
   9  -1  10      120.69      135.35      4.04 o 
  10  -1  10       87.27       81.94      3.33 o 
  11  -1  10       54.16       61.70      3.23 o 
  12  -1  10        5.32        4.69      2.83 o 
  -6   0  10        5.28        4.85      4.09 o 
  -5   0  10       31.52       33.31      4.94 o 
  -4   0  10       13.59       12.08      4.01 o 
  -3   0  10       12.98       15.11      3.79 o 
  -2   0  10        3.02        1.32      2.25 o 
  -1   0  10       59.23       57.70      4.55 o 
   0   0  10       38.21       40.31      1.76 o 
   1   0  10      125.09      132.77      2.14 o 
   2   0  10       35.80       38.40      2.43 o 
   3   0  10       20.96       19.15      3.05 o 
   4   0  10      349.12      351.75      4.54 o 
   5   0  10        2.98        5.56      1.81 o 
   6   0  10      386.14      396.62      8.05 o 
   7   0  10      242.31      246.74      3.80 o 
   8   0  10       70.30       70.12      2.20 o 
   9   0  10       58.76       65.53      3.06 o 
  10   0  10       57.84       50.32      2.86 o 
  11   0  10        4.57        6.01      3.08 o 
  12   0  10       21.22       27.17      2.91 o 
  -7   1  10        2.18        8.44      4.97 o 
  -6   1  10        2.09        1.81      4.78 o 
  -5   1  10        2.28        4.24      4.11 o 
  -4   1  10       78.52       75.11      4.90 o 
  -3   1  10      116.84      109.85      6.23 o 
  -2   1  10      320.95      318.94     10.65 o 
  -1   1  10      673.09      628.99      9.08 o 
   0   1  10       16.80       19.97      2.21 o 
   1   1  10      461.13      454.53     12.47 o 
   2   1  10       98.49      101.64      3.09 o 
   3   1  10       34.52       32.93      2.56 o 
   4   1  10       30.36       31.12      1.94 o 
   5   1  10      192.19      175.49      5.46 o 
   6   1  10       17.53       18.70      2.01 o 
   7   1  10      482.10      473.65      4.83 o 
   8   1  10       91.71      105.92      2.32 o 
   9   1  10      427.21      427.83     12.95 o 
  10   1  10        5.37        5.88      2.39 o 
  11   1  10      174.21      187.74      5.67 o 
  12   1  10       26.14       29.43      2.82 o 
  -7   2  10       15.42       17.35      5.27 o 
  -6   2  10       23.76       31.17      5.14 o 
  -5   2  10       21.44       28.65      4.56 o 
  -4   2  10       67.50       78.94      4.88 o 
  -3   2  10       29.41       32.39      2.55 o 
  -2   2  10       27.42       26.12      2.56 o 
  -1   2  10       51.35       38.64      3.67 o 
   0   2  10      857.57      807.95     11.96 o 
   1   2  10      117.83      114.10      3.72 o 
   2   2  10      462.03      410.79      4.07 o 
   3   2  10        3.91        3.69      1.19 o 
   4   2  10       27.78       21.80      1.85 o 
   5   2  10      110.69      101.20      2.69 o 
   6   2  10       42.41       48.90      2.36 o 
   7   2  10       38.56       29.59      2.34 o 
   8   2  10        0.61       -2.03      3.10 o 
   9   2  10       16.68       16.23      5.50 o 
  10   2  10       48.33       46.73      2.94 o 
  11   2  10       14.90       10.39      2.86 o 
  12   2  10        3.23        6.60      2.54 o 
  -7   3  10        0.15        4.26      4.47 o 
  -6   3  10        5.49       13.41      4.71 o 
  -5   3  10        0.11       -2.19      3.61 o 
  -4   3  10       24.16       17.49      4.29 o 
  -3   3  10      137.10      130.57      8.29 o 
  -2   3  10      364.68      359.07     13.02 o 
  -1   3  10      497.38      496.18      9.79 o 
   0   3  10      137.24      134.06      5.07 o 
   1   3  10      640.88      590.21      6.14 o 
   2   3  10       44.56       47.10      1.62 o 
   3   3  10        9.39       10.81      1.32 o 
   4   3  10       31.96       26.01      1.90 o 
   5   3  10      745.29      741.94      7.96 o 
   6   3  10       65.77       63.83      2.48 o 
   7   3  10       92.52      108.77      4.51 o 
   8   3  10        5.74        3.21      3.11 o 
   9   3  10      120.71      132.14      6.42 o 
  10   3  10      134.02      129.54      5.29 o 
  11   3  10      155.13      156.14      5.19 o 
  12   3  10        7.17        6.68      2.63 o 
  -6   4  10       14.93       13.93      4.47 o 
  -5   4  10       41.13       39.80      4.27 o 
  -4   4  10       15.64       15.87      4.06 o 
  -3   4  10        2.28        3.64      2.33 o 
  -2   4  10       18.78       18.58      2.55 o 
  -1   4  10      112.17       97.67      4.54 o 
   0   4  10       29.17       22.86      3.38 o 
   1   4  10       13.74        7.98      2.96 o 
   2   4  10       71.95       62.01      2.10 o 
   3   4  10      276.61      277.53      3.36 o 
   4   4  10        1.90        6.29      1.87 o 
   5   4  10       56.71       47.79      2.33 o 
   6   4  10       20.75       23.19      2.17 o 
   7   4  10        1.28        1.73      1.93 o 
   8   4  10       69.91       73.24      4.41 o 
   9   4  10        6.69        7.35      3.74 o 
  10   4  10       11.77       11.64      2.27 o 
  11   4  10        0.41       -1.56      2.47 o 
  12   4  10       55.02       54.89      2.98 o 
  -6   5  10        0.46       -1.13      4.44 o 
  -5   5  10        0.81       -2.14      4.34 o 
  -4   5  10       25.12       25.26      4.29 o 
  -3   5  10        8.06        9.28      3.58 o 
  -2   5  10      355.08      374.22      7.47 o 
  -1   5  10      338.41      340.67      6.87 o 
   0   5  10      124.65      117.07      4.70 o 
   1   5  10        0.62        0.04      1.61 o 
   2   5  10       11.86       12.42      2.35 o 
   3   5  10        5.70        6.36      2.40 o 
   4   5  10      106.02       93.62      3.70 o 
   5   5  10        6.25        9.12      2.74 o 
   6   5  10      684.34      624.59      8.09 o 
   7   5  10       28.76       29.59      2.19 o 
   8   5  10      351.78      332.84      6.98 o 
   9   5  10       10.10        7.08      3.85 o 
  10   5  10      379.66      382.18      8.11 o 
  11   5  10       94.16      113.68      5.61 o 
  12   5  10       41.11       38.39      2.87 o 
  -6   6  10       18.99       15.00      4.57 o 
  -5   6  10       38.59       33.29      4.26 o 
  -4   6  10       34.46       30.21      4.34 o 
  -3   6  10        8.52        7.83      3.88 o 
  -2   6  10        1.79        4.62      3.76 o 
  -1   6  10      160.80      145.69      5.30 o 
   0   6  10       24.43       22.16      3.49 o 
   1   6  10      147.84      141.62      2.97 o 
   2   6  10      108.59      109.54      3.62 o 
   3   6  10       74.39       69.20      3.34 o 
   4   6  10       47.23       40.86      3.33 o 
   5   6  10      153.08      140.80      4.64 o 
   6   6  10       15.52       16.58      3.24 o 
   7   6  10        1.71        1.34      3.37 o 
   8   6  10       65.06       67.03      4.35 o 
   9   6  10       11.78       13.25      4.12 o 
  10   6  10       10.40       18.20      4.18 o 
  11   6  10        7.22       10.25      3.82 o 
  12   6  10       16.31       23.04      3.83 o 
  -5   7  10        5.84        5.53      3.98 o 
  -4   7  10        9.82       10.70      4.43 o 
  -3   7  10       10.94        9.66      3.63 o 
  -2   7  10       70.81       76.14      4.83 o 
  -1   7  10        2.58       -1.63      3.14 o 
   0   7  10        4.17        2.10      2.50 o 
   1   7  10        6.22        5.93      2.94 o 
   2   7  10        2.39        4.72      2.05 o 
   3   7  10      140.01      133.82      4.33 o 
   4   7  10       43.58       39.93      3.36 o 
   5   7  10        2.49        0.29      3.01 o 
   6   7  10      128.68      130.44      4.88 o 
   7   7  10       56.16       57.41      4.36 o 
   8   7  10      280.34      254.30      6.49 o 
   9   7  10       20.69       17.79      4.08 o 
  10   7  10      161.42      150.88      5.78 o 
  11   7  10       34.64       43.22      4.85 o 
  12   7  10       80.97       97.72      5.62 o 
  -5   8  10       51.59       59.16      5.80 o 
  -4   8  10        1.29        2.15      3.69 o 
  -3   8  10       18.57       16.25      2.79 o 
  -2   8  10        3.45        3.12      2.56 o 
  -1   8  10       36.59       27.30      3.50 o 
   0   8  10       36.29       34.91      3.31 o 
   1   8  10       32.87       38.61      3.48 o 
   2   8  10       45.72       45.91      2.48 o 
   3   8  10      119.23      124.12      5.21 o 
   4   8  10       29.96       26.35      2.33 o 
   5   8  10      272.57      267.55      4.07 o 
   6   8  10       21.82       28.77      4.05 o 
   7   8  10        0.02       -1.58      3.46 o 
   8   8  10       19.64       15.62      3.65 o 
   9   8  10        2.19       -3.85      3.85 o 
  10   8  10        1.16        1.33      3.34 o 
  11   8  10       92.83       95.77      5.63 o 
  -4   9  10       14.30       15.94      4.57 o 
  -3   9  10        0.04        3.01      2.40 o 
  -2   9  10       47.36       50.60      3.15 o 
  -1   9  10        0.41        0.18      2.70 o 
   0   9  10        0.44       -2.39      3.05 o 
   1   9  10       19.49       17.12      3.46 o 
   2   9  10        1.12       -0.48      3.04 o 
   3   9  10       10.00       10.57      2.23 o 
   4   9  10      117.84      105.34      3.21 o 
   5   9  10        5.41        8.05      2.39 o 
   6   9  10        7.88        6.60      2.29 o 
   7   9  10       13.89       11.24      2.20 o 
   8   9  10        0.72       -1.50      3.34 o 
   9   9  10        2.22        1.60      3.75 o 
  10   9  10       30.69       30.04      4.44 o 
  -3  10  10        0.54        1.51      2.59 o 
  -2  10  10        0.97        2.98      2.52 o 
  -1  10  10       16.44       18.20      2.94 o 
   0  10  10        5.62        8.53      3.43 o 
   1  10  10       45.96       47.74      3.94 o 
   2  10  10       10.35        5.77      3.06 o 
   3  10  10      216.95      226.25      4.26 o 
   4  10  10        4.33        5.74      2.50 o 
   5  10  10      147.30      152.35      3.69 o 
   6  10  10        0.42       -2.54      2.87 o 
   7  10  10        0.88        0.99      2.11 o 
   8  10  10       29.19       29.31      4.16 o 
   9  10  10       55.35       44.82      4.51 o 
  10  10  10        0.99       -1.01      3.33 o 
  -2  11  10       14.32       10.80      2.64 o 
  -1  11  10      140.37      144.88      5.21 o 
   0  11  10        3.17        1.92      3.04 o 
   1  11  10        0.62       -3.21      3.62 o 
   2  11  10        0.03       -0.07      3.30 o 
   3  11  10        0.45        2.27      3.20 o 
   4  11  10       14.41       15.29      3.11 o 
   5  11  10        1.79       -0.12      2.48 o 
   6  11  10       27.48       28.42      2.62 o 
   7  11  10        0.07       -0.03      4.07 o 
   8  11  10       15.78       19.52      3.81 o 
   9  11  10        5.18       -1.76      4.11 o 
  -1  12  10        0.14       -1.74      4.11 o 
   0  12  10       71.20       67.64      4.97 o 
   1  12  10       17.89       15.85      3.40 o 
   2  12  10        0.40       -0.27      3.09 o 
   3  12  10       15.67       17.38      2.40 o 
   4  12  10        0.65        2.55      2.38 o 
   5  12  10       63.45       65.39      3.02 o 
   6  12  10        2.23        2.22      3.03 o 
   7  12  10        0.00       -3.58      4.04 o 
   2  13  10        4.37        8.51      3.31 o 
   3  13  10        1.39        2.69      3.52 o 
   4  13  10        0.17        3.11      3.35 o 
   3  -8  11        0.12       -2.09      4.08 o 
  -1  -7  11        0.40        1.04      2.57 o 
   0  -7  11        0.00        0.00      2.39 o 
   1  -7  11        7.43        3.77      3.81 o 
   2  -7  11        0.39       -0.08      3.64 o 
   3  -7  11        3.10        0.17      4.06 o 
   4  -7  11        6.17        6.90      3.73 o 
   5  -7  11        9.76       19.04      4.58 o 
   6  -7  11        9.72       12.51      3.56 o 
   7  -7  11        9.05        9.50      3.27 o 
  -2  -6  11        9.89       12.74      4.05 o 
  -1  -6  11       59.10       70.75      3.14 o 
   0  -6  11        0.14       -1.11      2.40 o 
   1  -6  11       18.46       16.73      3.61 o 
   2  -6  11       16.03       14.72      3.43 o 
   3  -6  11        8.33        3.98      4.00 o 
   4  -6  11        8.02       12.60      4.33 o 
   5  -6  11        9.69       10.34      3.76 o 
   6  -6  11       34.67       38.62      4.56 o 
   7  -6  11        2.44       -0.66      3.78 o 
   8  -6  11        4.18        3.94      3.74 o 
  -3  -5  11        3.69        3.41      2.78 o 
  -2  -5  11        7.52        9.69      2.39 o 
  -1  -5  11        0.72        0.45      2.35 o 
   0  -5  11        0.81       -1.11      2.29 o 
   1  -5  11      110.68      109.69      3.39 o 
   2  -5  11       13.05       15.67      3.51 o 
   3  -5  11      256.42      265.88      6.73 o 
   4  -5  11       42.97       48.51      4.52 o 
   5  -5  11       25.99       24.03      3.64 o 
   6  -5  11       40.10       38.62      3.96 o 
   7  -5  11        0.07        2.98      3.34 o 
   8  -5  11       64.56       67.32      4.25 o 
   9  -5  11       19.59       20.47      3.64 o 
  -4  -4  11        1.62        7.71      3.95 o 
  -3  -4  11        9.94        9.09      2.74 o 
  -2  -4  11       36.42       40.48      2.38 o 
  -1  -4  11      145.51      153.41      3.71 o 
   0  -4  11        8.75        5.69      2.48 o 
   1  -4  11      159.61      164.05      3.66 o 
   2  -4  11       91.54       85.79      4.83 o 
   3  -4  11       45.42       37.48      4.15 o 
   4  -4  11       29.47       29.90      4.13 o 
   5  -4  11       37.99       35.74      3.81 o 
   6  -4  11       23.26       23.54      3.73 o 
   7  -4  11        0.14        0.63      2.23 o 
   8  -4  11        7.66        9.45      2.24 o 
   9  -4  11       11.19       19.49      2.64 o 
  10  -4  11        0.05        3.03      3.16 o 
  -5  -3  11        2.85       10.78      4.46 o 
  -4  -3  11       85.65       91.26      5.50 o 
  -3  -3  11        8.30        9.00      2.72 o 
  -2  -3  11        0.13        2.72      2.02 o 
  -1  -3  11        4.42        5.75      1.93 o 
   0  -3  11       63.48       62.33      2.78 o 
   1  -3  11       13.19       14.87      2.26 o 
   2  -3  11      143.82      151.69      5.22 o 
   3  -3  11       11.08       15.67      3.97 o 
   4  -3  11       64.42       57.85      4.30 o 
   5  -3  11       10.08       14.74      3.80 o 
   6  -3  11        8.12        7.65      2.39 o 
   7  -3  11        9.51        9.85      2.53 o 
   8  -3  11      110.78       98.35      5.75 o 
   9  -3  11        6.71        5.85      2.84 o 
  10  -3  11        0.03       -1.82      2.33 o 
  11  -3  11        7.29       10.02      4.15 o 
  -5  -2  11        2.01        0.97      4.36 o 
  -4  -2  11        0.16        1.11      4.20 o 
  -3  -2  11        7.89        5.31      4.21 o 
  -2  -2  11       62.90       59.62      2.39 o 
  -1  -2  11      273.58      280.21      3.55 o 
   0  -2  11       15.22       12.00      1.83 o 
   1  -2  11       78.94       81.30      4.48 o 
   2  -2  11       10.92        8.90      2.43 o 
   3  -2  11       28.54       16.89      3.68 o 
   4  -2  11       23.61       19.56      3.66 o 
   5  -2  11       13.61        6.78      3.49 o 
   6  -2  11       38.61       33.35      2.39 o 
   7  -2  11      167.91      147.51      3.45 o 
   8  -2  11       10.81        7.49      2.14 o 
   9  -2  11        7.42        9.83      3.16 o 
  10  -2  11        0.02       -2.50      2.50 o 
  11  -2  11       45.62       52.12      3.13 o 
  -5  -1  11        6.00        5.85      4.97 o 
  -4  -1  11       52.24       47.27      5.18 o 
  -3  -1  11       11.49       12.65      3.66 o 
  -2  -1  11       26.00       25.51      2.46 o 
  -1  -1  11        5.41        6.30      1.72 o 
   0  -1  11      129.77      121.45      2.85 o 
   1  -1  11        0.53       -1.53      1.72 o 
   2  -1  11       39.64       39.56      3.62 o 
   3  -1  11      100.01       95.96      4.20 o 
   4  -1  11       94.82       97.16      4.45 o 
   5  -1  11      569.95      572.71      8.00 o 
   6  -1  11        0.18       -1.28      2.05 o 
   7  -1  11        0.03       -0.97      2.19 o 
   8  -1  11       11.41       11.16      2.42 o 
   9  -1  11        6.16       12.47      3.34 o 
  10  -1  11       13.91       18.76      3.58 o 
  11  -1  11       12.81        8.17      2.59 o 
  12  -1  11       20.26       18.44      3.89 o 
  -6   0  11        0.01       -2.56      4.34 o 
  -5   0  11        1.40       -2.30      4.14 o 
  -4   0  11        1.98       -0.47      4.26 o 
  -3   0  11       41.43       40.65      4.59 o 
  -2   0  11        0.11       -1.87      2.39 o 
  -1   0  11       15.59       19.19      2.30 o 
   0   0  11       62.03       65.24      2.82 o 
   1   0  11       20.77       20.55      2.13 o 
   2   0  11       20.03       23.83      3.41 o 
   3   0  11       26.97       27.20      3.53 o 
   4   0  11      132.61      148.59      4.64 o 
   5   0  11        0.63        2.04      1.88 o 
   6   0  11        0.86        0.23      2.01 o 
   7   0  11      128.64      116.59      3.18 o 
   8   0  11       83.59       83.09      4.74 o 
   9   0  11      646.52      649.69     16.25 o 
  10   0  11        9.25       12.65      2.84 o 
  11   0  11      194.76      210.43      5.08 o 
  12   0  11       15.98       13.75      2.84 o 
  -6   1  11        5.75        3.41      3.78 o 
  -5   1  11       30.19       31.86      5.10 o 
  -4   1  11        0.02       -0.27      4.05 o 
  -3   1  11       21.75       19.62      4.28 o 
  -2   1  11       15.92       18.78      2.50 o 
  -1   1  11       45.38       34.99      2.61 o 
   0   1  11      109.61      110.21      6.44 o 
   1   1  11        1.48        6.25      1.93 o 
   2   1  11        0.07        0.27      1.78 o 
   3   1  11       47.90       50.47      3.52 o 
   4   1  11       65.88       64.39      2.32 o 
   5   1  11      140.83      133.57      2.95 o 
   6   1  11      215.01      220.36      3.66 o 
   7   1  11       65.77       65.05      2.74 o 
   8   1  11       63.61       69.67      2.69 o 
   9   1  11       39.05       42.43      4.01 o 
  10   1  11      120.23      128.03      3.66 o 
  11   1  11        3.48        8.70      4.83 o 
  12   1  11        2.42        3.64      2.60 o 
  -6   2  11        6.93        8.65      4.02 o 
  -5   2  11        4.79        7.55      3.97 o 
  -4   2  11        4.37        3.70      3.81 o 
  -3   2  11      116.21      106.01      5.06 o 
  -2   2  11       99.80       99.48      3.09 o 
  -1   2  11       37.19       34.95      2.51 o 
   0   2  11      435.77      419.74      6.49 o 
   1   2  11       23.07       23.60      3.99 o 
   2   2  11      258.89      251.00      3.63 o 
   3   2  11       26.76       26.50      3.24 o 
   4   2  11      178.76      193.88      3.27 o 
   5   2  11       98.97       94.41      2.72 o 
   6   2  11      229.73      222.32     12.52 o 
   7   2  11      248.53      224.25      3.79 o 
   8   2  11       24.48       26.97      3.24 o 
   9   2  11      153.97      136.46      5.34 o 
  10   2  11        0.18       -0.81      2.40 o 
  11   2  11      165.66      184.21      4.20 o 
  12   2  11       15.88       16.69      2.83 o 
  -6   3  11        3.30        4.06      4.38 o 
  -5   3  11       21.66       22.25      4.30 o 
  -4   3  11       16.43       19.59      4.46 o 
  -3   3  11        1.36       -1.81      3.96 o 
  -2   3  11        4.80        7.75      2.37 o 
  -1   3  11        1.03        3.68      2.35 o 
   0   3  11      212.19      178.05      3.61 o 
   1   3  11       72.58       61.42      2.61 o 
   2   3  11        1.70        0.52      2.00 o 
   3   3  11       11.31       14.57      2.49 o 
   4   3  11       19.22       17.02      2.03 o 
   5   3  11       38.20       33.21      2.23 o 
   6   3  11      124.36      119.67      3.10 o 
   7   3  11      100.55      101.83      7.86 o 
   8   3  11        0.03        0.08      1.98 o 
   9   3  11        6.86        1.99      3.43 o 
  10   3  11        0.50       -1.45      3.44 o 
  11   3  11        2.76        2.61      2.70 o 
  12   3  11        4.48        5.93      2.65 o 
  -6   4  11        4.76        6.16      4.86 o 
  -5   4  11        9.50        7.83      4.01 o 
  -4   4  11        0.05       -3.40      4.28 o 
  -3   4  11        8.60        4.74      2.35 o 
  -2   4  11      145.69      138.32      3.53 o 
  -1   4  11       31.33       33.45      2.60 o 
   0   4  11       15.18       16.86      2.47 o 
   1   4  11      108.71      107.03      2.97 o 
   2   4  11      100.82      119.45      3.00 o 
   3   4  11      316.21      307.94      3.50 o 
   4   4  11      706.52      722.66      7.96 o 
   5   4  11       26.29       24.71      2.27 o 
   6   4  11      259.38      249.56      3.84 o 
   7   4  11       83.25       70.39      2.65 o 
   8   4  11      210.06      199.56      6.72 o 
   9   4  11       13.47       13.76      3.43 o 
  10   4  11       52.62       54.89      4.77 o 
  11   4  11       21.60       26.12      3.87 o 
  12   4  11       36.96       38.81      6.76 o 
  -5   5  11       15.32       11.54      4.59 o 
  -4   5  11       16.93        9.04      4.35 o 
  -3   5  11        8.17        9.50      2.33 o 
  -2   5  11        0.61        1.94      3.63 o 
  -1   5  11        0.05        1.45      3.61 o 
   0   5  11       62.09       63.61      4.16 o 
   1   5  11      176.51      151.85      4.75 o 
   2   5  11        7.89        7.95      1.83 o 
   3   5  11      133.01      141.51      4.68 o 
   4   5  11      152.49      134.49      4.13 o 
   5   5  11      327.35      330.66      4.26 o 
   6   5  11       20.56       20.35      2.40 o 
   7   5  11        3.84        3.42      2.13 o 
   8   5  11        0.02        3.60      3.73 o 
   9   5  11       47.16       50.63      4.58 o 
  10   5  11        9.32       12.99      4.07 o 
  11   5  11        0.03        1.86      3.34 o 
  12   5  11       36.13       31.39      4.55 o 
  -5   6  11        1.28       -4.93      4.93 o 
  -4   6  11        0.70       -4.29      4.29 o 
  -3   6  11        0.47        1.05      3.90 o 
  -2   6  11       63.64       58.82      4.31 o 
  -1   6  11        5.77        2.45      3.73 o 
   0   6  11        8.83        3.87      3.17 o 
   1   6  11      160.89      172.94      5.28 o 
   2   6  11        8.55        3.49      1.82 o 
   3   6  11       10.48       14.25      2.84 o 
   4   6  11       24.28       20.81      3.03 o 
   5   6  11        8.07        6.17      3.24 o 
   6   6  11      428.30      435.67      7.24 o 
   7   6  11       23.16       18.67      3.40 o 
   8   6  11       96.92       93.20      4.69 o 
   9   6  11      152.89      166.36      5.94 o 
  10   6  11       65.12       70.35      5.04 o 
  11   6  11        4.77       12.13      3.89 o 
  12   6  11       47.53       44.75      4.26 o 
  -5   7  11        7.77        4.74      4.98 o 
  -4   7  11       13.97       10.60      4.72 o 
  -3   7  11       27.12       23.66      4.00 o 
  -2   7  11       35.63       31.03      4.38 o 
  -1   7  11        1.15        1.24      3.43 o 
   0   7  11       68.34       65.56      4.48 o 
   1   7  11      119.58      124.66      3.06 o 
   2   7  11        2.68        0.52      2.34 o 
   3   7  11      225.72      234.75      5.23 o 
   4   7  11      132.44      143.32      4.78 o 
   5   7  11      237.08      235.10      5.69 o 
   6   7  11       65.02       61.39      4.25 o 
   7   7  11       27.01       23.32      3.62 o 
   8   7  11       80.83       78.25      4.80 o 
   9   7  11       92.85       93.36      5.44 o 
  10   7  11       16.84       15.87      4.16 o 
  11   7  11        6.98       13.22      4.09 o 
  -4   8  11       17.92       23.10      4.97 o 
  -3   8  11       16.94       16.36      4.53 o 
  -2   8  11       52.18       46.03      4.55 o 
  -1   8  11       39.94       39.33      4.48 o 
   0   8  11       34.92       38.63      2.80 o 
   1   8  11        3.84        4.91      3.14 o 
   2   8  11       12.50       13.11      2.09 o 
   3   8  11       22.61       25.37      2.30 o 
   4   8  11        3.19        2.73      3.30 o 
   5   8  11        9.96        8.32      3.51 o 
   6   8  11      206.09      193.03      5.99 o 
   7   8  11       12.86       14.98      3.93 o 
   8   8  11        5.54        2.22      3.46 o 
   9   8  11       22.21       19.52      4.14 o 
  10   8  11       13.03        7.51      4.11 o 
  11   8  11       14.98       17.10      4.30 o 
  -3   9  11       22.65       22.18      4.13 o 
  -2   9  11        0.14        1.47      2.36 o 
  -1   9  11        0.02       -1.55      2.55 o 
   0   9  11       11.32       13.90      3.08 o 
   1   9  11       44.30       45.88      3.76 o 
   2   9  11        6.16        6.45      3.31 o 
   3   9  11       44.48       44.75      5.17 o 
   4   9  11       27.01       25.67      2.56 o 
   5   9  11      241.26      241.77      8.91 o 
   6   9  11      112.31      107.19      5.32 o 
   7   9  11       83.91       84.38      4.98 o 
   8   9  11       76.16       70.46      4.55 o 
   9   9  11       56.31       51.92      4.81 o 
  10   9  11        5.29        5.07      3.67 o 
  -2  10  11       44.79       47.09      3.36 o 
  -1  10  11        6.70        7.79      2.65 o 
   0  10  11       30.13       33.79      3.95 o 
   1  10  11        6.29        8.54      3.64 o 
   2  10  11        2.29        2.83      2.65 o 
   3  10  11       33.34       34.58      2.85 o 
   4  10  11        6.94        6.01      2.45 o 
   5  10  11        9.10        6.32      2.75 o 
   6  10  11        2.60        1.95      2.50 o 
   7  10  11       10.10        8.94      2.51 o 
   8  10  11        6.97        0.67      3.50 o 
   9  10  11        0.46       -1.55      3.37 o 
  -1  11  11        2.47        0.55      2.71 o 
   0  11  11        5.75        5.22      3.60 o 
   1  11  11       11.18       13.95      3.87 o 
   2  11  11        2.83        1.66      3.56 o 
   3  11  11       26.69       32.76      2.81 o 
   4  11  11        4.74        6.91      2.58 o 
   5  11  11       60.31       55.92      3.49 o 
   6  11  11        0.26       -2.27      2.27 o 
   7  11  11        0.37       -1.68      2.28 o 
   8  11  11        0.86       -2.33      3.39 o 
   1  12  11       40.46       47.60      4.08 o 
   2  12  11        0.23       -1.26      3.20 o 
   3  12  11        5.43        6.68      2.31 o 
   4  12  11        0.02        2.24      2.65 o 
   5  12  11        0.04       -2.12      2.70 o 
   6  12  11        1.57        3.90      2.48 o 
   7  12  11       20.34       13.84      2.58 o 
   2  -7  12        1.40       -1.09      4.22 o 
   3  -7  12        6.02        5.09      4.31 o 
   4  -7  12        0.45       -2.57      4.49 o 
   0  -6  12        7.57        6.72      2.37 o 
   1  -6  12       13.18       14.63      2.86 o 
   2  -6  12        5.68       -1.14      4.11 o 
   3  -6  12        0.00       -2.51      3.66 o 
   4  -6  12       15.36       10.68      3.82 o 
   5  -6  12        0.06        1.20      3.46 o 
   6  -6  12       26.23       26.06      4.53 o 
   7  -6  12        0.50        1.81      4.21 o 
  -2  -5  12       15.24       11.90      3.50 o 
  -1  -5  12       37.94       40.29      2.98 o 
   0  -5  12        7.79        4.75      2.29 o 
   1  -5  12        8.79       11.03      3.90 o 
   2  -5  12       53.91       51.59      4.55 o 
   3  -5  12       77.06       70.25      4.71 o 
   4  -5  12       13.73       13.14      3.56 o 
   5  -5  12       16.72       14.35      4.20 o 
   6  -5  12       20.69       18.20      3.58 o 
   7  -5  12       40.01       38.89      3.92 o 
   8  -5  12        2.65        3.45      4.04 o 
  -3  -4  12       17.17       15.38      3.00 o 
  -2  -4  12        1.17        2.97      2.98 o 
  -1  -4  12        7.35        6.38      2.37 o 
   0  -4  12        2.11       -0.14      2.39 o 
   1  -4  12        3.46        8.44      2.46 o 
   2  -4  12        0.01        5.92      2.51 o 
   3  -4  12       27.33       26.42      3.96 o 
   4  -4  12       28.60       30.25      3.92 o 
   5  -4  12        1.43        2.55      3.92 o 
   6  -4  12       77.36       83.60      4.67 o 
   7  -4  12        2.37       -0.13      3.73 o 
   8  -4  12       51.60       51.12      2.65 o 
   9  -4  12        1.77        8.44      3.65 o 
  -3  -3  12        0.47        0.30      3.90 o 
  -2  -3  12        4.07        6.46      2.52 o 
  -1  -3  12       46.81       49.90      3.31 o 
   0  -3  12       25.44       28.52      4.64 o 
   1  -3  12       53.35       55.60      2.71 o 
   2  -3  12       58.76       66.70      5.45 o 
   3  -3  12      234.57      245.27      6.45 o 
   4  -3  12       70.93       72.54      4.89 o 
   5  -3  12       64.65       62.38      4.14 o 
   6  -3  12       66.00       56.49      4.18 o 
   7  -3  12       43.84       41.04      4.14 o 
   8  -3  12        2.07        1.80      2.05 o 
   9  -3  12       23.10       18.00      3.33 o 
  10  -3  12        0.00       -2.62      4.10 o 
  -4  -2  12       16.44       13.10      4.27 o 
  -3  -2  12       16.04       10.35      4.18 o 
  -2  -2  12        6.34        3.81      2.47 o 
  -1  -2  12       35.74       37.84      2.23 o 
   0  -2  12        0.28       -1.40      2.21 o 
   1  -2  12        2.31        0.12      3.17 o 
   2  -2  12       44.45       42.41      4.15 o 
   3  -2  12       14.20       13.75      3.56 o 
   4  -2  12       92.49       99.73      4.70 o 
   5  -2  12        2.30        2.43      3.67 o 
   6  -2  12       62.84       62.82      4.53 o 
   7  -2  12       19.33       18.52      2.26 o 
   8  -2  12        0.89        0.00      2.06 o 
   9  -2  12        8.32        2.09      3.46 o 
  10  -2  12        8.93        7.06      2.99 o 
  11  -2  12        2.79        1.78      2.81 o 
  -4  -1  12       10.25        5.91      3.91 o 
  -3  -1  12        4.60       -4.06      4.56 o 
  -2  -1  12       16.88       12.52      2.60 o 
  -1  -1  12       40.71       39.54      2.04 o 
   0  -1  12        5.45        1.99      2.29 o 
   1  -1  12       14.95       11.81      3.14 o 
   2  -1  12        0.04       -1.89      3.24 o 
   3  -1  12      139.03      133.53      4.79 o 
   4  -1  12       64.26       68.70      4.04 o 
   5  -1  12       23.66       29.13      3.87 o 
   6  -1  12      160.18      142.29      3.40 o 
   7  -1  12       40.99       42.62      2.72 o 
   8  -1  12       53.88       57.06      2.87 o 
   9  -1  12        8.98        9.72      3.24 o 
  10  -1  12       16.38       14.61      3.34 o 
  11  -1  12       17.30       19.57      2.84 o 
  -5   0  12       16.64       23.43      5.06 o 
  -4   0  12        9.92       10.76      4.43 o 
  -3   0  12        5.59        2.65      4.10 o 
  -2   0  12       20.92       19.95      2.75 o 
  -1   0  12        0.08       -0.63      2.24 o 
   0   0  12        1.50       -0.04      2.24 o 
   1   0  12       12.43       11.68      3.22 o 
   2   0  12      135.66      115.79      4.49 o 
   3   0  12      153.01      146.58      4.88 o 
   4   0  12      290.23      292.40      6.13 o 
   5   0  12       96.80      112.97      4.67 o 
   6   0  12      246.70      250.80      3.93 o 
   7   0  12       45.70       44.77      2.70 o 
   8   0  12       62.20       56.36      2.75 o 
   9   0  12       21.01       28.75      3.93 o 
  10   0  12        5.62        7.86      3.49 o 
  11   0  12        0.56        3.83      2.86 o 
  -5   1  12        0.34        1.96      3.72 o 
  -4   1  12        0.25        6.71      4.90 o 
  -3   1  12        1.18        3.59      3.85 o 
  -2   1  12        1.22        1.79      2.32 o 
  -1   1  12       64.27       68.66      2.97 o 
   0   1  12       39.95       40.56      2.56 o 
   1   1  12       49.25       40.15      3.80 o 
   2   1  12        1.11        0.13      2.95 o 
   3   1  12       31.75       34.36      3.76 o 
   4   1  12        2.88        4.57      3.24 o 
   5   1  12        0.12       -1.27      1.95 o 
   6   1  12        0.59       -0.97      2.09 o 
   7   1  12      333.50      343.50      4.61 o 
   8   1  12        6.13        8.19      2.17 o 
   9   1  12       88.12       97.37      4.85 o 
  10   1  12        3.63        7.98      3.81 o 
  11   1  12      154.11      156.60      4.06 o 
  12   1  12       35.81       42.09      3.26 o 
  -5   2  12       20.62       20.15      4.77 o 
  -4   2  12       14.82       14.32      4.13 o 
  -3   2  12      129.82      142.59      6.09 o 
  -2   2  12       14.51       19.18      2.53 o 
  -1   2  12        4.54        6.09      2.33 o 
   0   2  12       19.04       23.18      2.33 o 
   1   2  12      364.11      344.48      8.87 o 
   2   2  12       64.32       58.29      3.21 o 
   3   2  12       37.26       30.75      3.71 o 
   4   2  12       80.38       82.32      4.28 o 
   5   2  12       22.14       22.90      2.73 o 
   6   2  12       73.13       78.47      2.83 o 
   7   2  12        0.91       -0.32      2.33 o 
   8   2  12       10.97       11.73      2.22 o 
   9   2  12       10.30        7.55      3.67 o 
  10   2  12        5.04        2.06      3.66 o 
  11   2  12        1.73        3.01      3.79 o 
  12   2  12        1.28        8.58      2.76 o 
  -5   3  12        4.08       10.19      4.30 o 
  -4   3  12       19.26       21.92      4.54 o 
  -3   3  12        0.01        1.60      4.12 o 
  -2   3  12      100.99      102.14      7.21 o 
  -1   3  12       89.16       84.72      3.20 o 
   0   3  12      141.16      135.17      3.38 o 
   1   3  12       39.68       42.59      2.58 o 
   2   3  12      189.27      191.71      3.55 o 
   3   3  12       35.79       45.45      3.75 o 
   4   3  12        0.10        0.25      1.90 o 
   5   3  12       18.64       14.37      2.06 o 
   6   3  12        3.49        4.41      2.27 o 
   7   3  12      291.71      294.73      6.78 o 
   8   3  12       34.95       34.77      2.50 o 
   9   3  12       13.83        9.93      3.30 o 
  10   3  12       14.51       11.66      3.63 o 
  11   3  12       46.08       40.99      4.57 o 
  12   3  12        7.74        2.62      4.01 o 
  -5   4  12        2.19        0.54      4.34 o 
  -4   4  12        8.22        2.31      4.04 o 
  -3   4  12       36.71       38.09      4.88 o 
  -2   4  12       32.89       31.25      2.81 o 
  -1   4  12       26.22       27.94      4.04 o 
   0   4  12        4.33        3.45      2.22 o 
   1   4  12       79.71       73.87      2.85 o 
   2   4  12        0.51        0.44      2.08 o 
   3   4  12        0.02        1.27      2.05 o 
   4   4  12        9.28       12.83      2.14 o 
   5   4  12       10.05       10.04      2.05 o 
   6   4  12      149.10      166.35      3.51 o 
   7   4  12        9.68       11.93      2.25 o 
   8   4  12        0.31       -0.53      2.20 o 
   9   4  12       28.28       20.78      3.61 o 
  10   4  12        0.31       -2.04      3.66 o 
  11   4  12        0.00       -3.67      4.05 o 
  12   4  12        0.84        1.64      3.99 o 
  -4   5  12       12.90        9.92      4.27 o 
  -3   5  12        2.09       -0.36      4.28 o 
  -2   5  12       70.52       70.60      3.16 o 
  -1   5  12        2.63        4.55      2.34 o 
   0   5  12       57.14       53.75      2.76 o 
   1   5  12        7.28        7.72      2.31 o 
   2   5  12        4.77        2.53      2.16 o 
   3   5  12      105.76      105.82      2.40 o 
   4   5  12        0.71        0.25      1.53 o 
   5   5  12      149.98      146.26      9.48 o 
   6   5  12       17.21       18.04      2.43 o 
   7   5  12        1.28        1.64      2.26 o 
   8   5  12      167.75      148.72      3.47 o 
   9   5  12       12.76       13.72      4.12 o 
  10   5  12       68.16       70.85      4.69 o 
  11   5  12        2.14        2.11      4.05 o 
  12   5  12       39.64       30.33      4.18 o 
  -4   6  12        2.77        0.58      3.98 o 
  -3   6  12      103.44      107.13      5.41 o 
  -2   6  12       30.53       28.16      4.06 o 
  -1   6  12        3.07        4.57      3.43 o 
   0   6  12        1.50        3.73      3.25 o 
   1   6  12       36.38       32.14      3.69 o 
   2   6  12       69.86       73.23      4.09 o 
   3   6  12        4.03        3.00      2.99 o 
   4   6  12       95.46       99.75      3.97 o 
   5   6  12      103.39      102.36      4.22 o 
   6   6  12       93.61      102.62      3.17 o 
   7   6  12       26.77       29.87      3.25 o 
   8   6  12       29.75       29.38      2.67 o 
   9   6  12        4.22        8.03      3.95 o 
  10   6  12        0.33        4.59      3.75 o 
  11   6  12        6.56        9.56      4.25 o 
  -4   7  12        2.47       -1.74      3.71 o 
  -3   7  12        2.76        1.30      3.78 o 
  -2   7  12        1.37        3.08      3.72 o 
  -1   7  12        0.96       -1.60      3.87 o 
   0   7  12       26.25       23.24      4.17 o 
   1   7  12        0.02       -2.23      3.24 o 
   2   7  12       17.14       13.16      2.12 o 
   3   7  12        2.26        3.16      2.77 o 
   4   7  12       18.16       13.12      3.19 o 
   5   7  12        0.14        2.81      3.36 o 
   6   7  12        0.18        0.13      3.35 o 
   7   7  12       10.18        5.96      3.70 o 
   8   7  12        8.94        7.24      3.95 o 
   9   7  12        1.30       -0.54      4.02 o 
  10   7  12        9.92        8.72      4.29 o 
  11   7  12        3.28       13.99      4.23 o 
  -3   8  12       18.75       14.93      4.71 o 
  -2   8  12        2.15        3.17      3.75 o 
  -1   8  12        2.93        4.99      3.79 o 
   0   8  12        0.00       -2.64      3.93 o 
   1   8  12       40.61       40.49      4.20 o 
   2   8  12      118.42      114.48      4.32 o 
   3   8  12        1.09        1.72      2.65 o 
   4   8  12        9.18        5.44      2.93 o 
   5   8  12      112.13      112.94      4.67 o 
   6   8  12        1.13        0.94      3.49 o 
   7   8  12      183.69      189.01      6.02 o 
   8   8  12        4.15        6.25      3.82 o 
   9   8  12       23.80       19.73      4.33 o 
  10   8  12        1.82       -0.24      4.00 o 
  -2   9  12       14.68       24.47      4.77 o 
  -1   9  12        0.46        1.57      4.41 o 
   0   9  12        9.57        6.38      3.77 o 
   1   9  12       14.69       15.64      2.47 o 
   2   9  12        7.40        6.72      2.91 o 
   3   9  12        3.62        1.83      3.24 o 
   4   9  12       12.64        7.44      3.48 o 
   5   9  12        2.58        2.78      3.69 o 
   6   9  12        1.79        6.19      3.84 o 
   7   9  12       12.56       10.65      4.01 o 
   8   9  12        4.75        6.41      4.03 o 
   9   9  12        5.96        2.55      4.00 o 
  10   9  12        5.46        6.82      4.21 o 
  -1  10  12        0.49        4.13      2.97 o 
   0  10  12        5.91        9.33      2.99 o 
   1  10  12       45.00       48.37      4.07 o 
   2  10  12        0.00       -0.04      2.31 o 
   3  10  12        1.77        1.06      2.36 o 
   4  10  12        1.20        2.04      2.52 o 
   5  10  12       11.19       10.00      2.46 o 
   6  10  12        1.34       -0.63      3.25 o 
   7  10  12        0.61        0.26      3.38 o 
   8  10  12        0.80       -0.87      3.12 o 
   9  10  12        0.20       -0.01      3.46 o 
   0  11  12       52.96       51.98      5.27 o 
   1  11  12       30.64       29.45      4.14 o 
   2  11  12        5.89        4.29      2.49 o 
   3  11  12        1.58        1.19      2.77 o 
   4  11  12        1.31        6.93      2.47 o 
   5  11  12        0.22        0.94      2.47 o 
   6  11  12        0.18       -2.61      2.61 o 
   7  11  12        4.23        5.11      3.61 o 
   8  11  12        7.40        2.57      3.73 o 
   2  12  12        0.89        0.77      3.48 o 
   3  12  12        4.29        6.17      2.55 o 
   4  12  12        0.67        1.85      2.74 o 
   5  12  12        8.79       11.94      2.76 o 
   3  -6  13       14.30        7.72      3.87 o 
   4  -6  13        5.71        6.21      4.55 o 
   0  -5  13        5.75        3.13      2.63 o 
   1  -5  13        2.57        2.53      2.38 o 
   2  -5  13       44.54       42.30      3.84 o 
   3  -5  13        9.46        9.56      3.86 o 
   4  -5  13       20.44       20.86      3.97 o 
   5  -5  13       27.27       27.66      3.85 o 
   6  -5  13        6.20        5.53      4.21 o 
   7  -5  13       13.00        9.51      4.29 o 
  -1  -4  13        0.12       -1.69      2.56 o 
   0  -4  13        6.47        2.50      2.49 o 
   1  -4  13       49.13       51.74      4.43 o 
   2  -4  13        2.08        2.58      3.81 o 
   3  -4  13        4.90        6.06      3.84 o 
   4  -4  13        0.64       -1.06      3.39 o 
   5  -4  13       18.38       18.06      3.88 o 
   6  -4  13       16.32       16.71      4.16 o 
   7  -4  13        0.15        1.43      4.04 o 
   8  -4  13       60.45       57.06      4.18 o 
  -2  -3  13       36.10       34.79      3.63 o 
  -1  -3  13       40.10       44.85      2.77 o 
   0  -3  13       24.98       19.81      3.60 o 
   1  -3  13        0.05        4.08      3.99 o 
   2  -3  13       13.39       17.69      4.30 o 
   3  -3  13       13.97       10.32      3.57 o 
   4  -3  13        5.59        9.74      3.98 o 
   5  -3  13       26.05       28.01      3.89 o 
   6  -3  13       63.36       64.53      4.75 o 
   7  -3  13       29.33       25.25      3.97 o 
   8  -3  13        6.13        2.21      3.77 o 
   9  -3  13        0.11       -1.81      2.79 o 
  -3  -2  13        0.31        0.45      3.81 o 
  -2  -2  13       20.11       13.04      4.32 o 
  -1  -2  13       21.08       19.34      4.12 o 
   0  -2  13        9.21       13.98      4.01 o 
   1  -2  13       57.14       63.19      4.27 o 
   2  -2  13        0.18       -1.60      3.39 o 
   3  -2  13        6.25        5.72      4.16 o 
   4  -2  13       13.62       13.72      4.26 o 
   5  -2  13       44.79       43.65      4.29 o 
   6  -2  13       24.54       27.44      4.39 o 
   7  -2  13       13.55       14.11      3.88 o 
   8  -2  13       48.38       40.15      2.88 o 
   9  -2  13       18.08       16.60      3.78 o 
  10  -2  13        2.38       -1.07      3.08 o 
  -3  -1  13        2.95       -2.94      3.75 o 
  -2  -1  13       46.71       43.06      4.66 o 
  -1  -1  13        2.53        0.46      2.51 o 
   0  -1  13        0.93       -2.88      3.38 o 
   1  -1  13        6.07        0.03      3.73 o 
   2  -1  13       27.57       19.16      3.98 o 
   3  -1  13       25.08       18.43      3.38 o 
   4  -1  13       19.75       18.75      3.46 o 
   5  -1  13        6.14        4.38      3.70 o 
   6  -1  13       89.30       89.63      4.58 o 
   7  -1  13       51.00       46.88      4.25 o 
   8  -1  13       11.46        9.75      2.36 o 
   9  -1  13        2.44        4.55      2.96 o 
  10  -1  13       18.21       16.79      3.58 o 
  -4   0  13        0.07       -1.89      4.11 o 
  -3   0  13        1.92       -3.39      3.75 o 
  -2   0  13        0.51       -2.68      2.68 o 
  -1   0  13       76.71       71.96      3.48 o 
   0   0  13        0.26       -0.58      2.32 o 
   1   0  13        6.21        4.57      3.50 o 
   2   0  13        8.77        2.40      3.44 o 
   3   0  13       16.06        9.11      3.54 o 
   4   0  13       28.07       30.94      3.82 o 
   5   0  13       27.67       30.24      3.92 o 
   6   0  13      119.94      134.22      5.26 o 
   7   0  13        3.20        5.30      2.35 o 
   8   0  13        3.32        4.78      2.39 o 
   9   0  13        7.79       12.97      3.84 o 
  10   0  13      146.35      155.25      5.92 o 
  11   0  13       11.07       10.62      4.10 o 
  -4   1  13        0.73       -1.12      4.64 o 
  -3   1  13       30.62       33.29      4.63 o 
  -2   1  13        0.29        0.45      2.46 o 
  -1   1  13       15.23       11.94      2.55 o 
   0   1  13       11.51       12.29      2.42 o 
   1   1  13        1.85        2.11      2.96 o 
   2   1  13        7.58        5.98      3.22 o 
   3   1  13        2.47        2.65      3.52 o 
   4   1  13       17.85       16.79      3.77 o 
   5   1  13        7.26        5.10      3.22 o 
   6   1  13      120.58      128.68      5.00 o 
   7   1  13       76.97       78.22      3.56 o 
   8   1  13      148.52      140.84      6.59 o 
   9   1  13        9.99       16.96      3.70 o 
  10   1  13        0.84        9.99      4.03 o 
  11   1  13        0.48       10.65      4.31 o 
  -4   2  13       10.95        7.28      3.95 o 
  -3   2  13        0.47       14.65      4.94 o 
  -2   2  13        0.32        2.45      2.29 o 
  -1   2  13       39.98       38.66      3.06 o 
   0   2  13       10.35       15.11      2.46 o 
   1   2  13       11.93        9.84      3.50 o 
   2   2  13       49.56       45.82      3.89 o 
   3   2  13       62.81       63.86      4.25 o 
   4   2  13       20.14       18.00      3.60 o 
   5   2  13       10.96       11.84      3.19 o 
   6   2  13       74.03       87.25      3.00 o 
   7   2  13       40.02       36.77      2.85 o 
   8   2  13        2.13        2.60      2.32 o 
   9   2  13        0.99       -0.29      3.53 o 
  10   2  13        9.17       10.87      4.00 o 
  11   2  13        5.83        6.74      3.37 o 
  -4   3  13       15.32       15.74      4.15 o 
  -3   3  13       57.63       59.22      4.81 o 
  -2   3  13       34.36       36.92      2.96 o 
  -1   3  13       28.22       35.19      2.79 o 
   0   3  13        4.57        3.58      2.39 o 
   1   3  13        4.11        5.75      3.04 o 
   2   3  13       27.78       22.39      2.40 o 
   3   3  13       16.51       11.84      3.33 o 
   4   3  13        1.12        1.69      3.14 o 
   5   3  13      142.20      135.91      5.00 o 
   6   3  13       16.58       14.16      2.40 o 
   7   3  13       46.75       50.66      2.70 o 
   8   3  13       26.80       27.00      2.48 o 
   9   3  13        0.08       -3.26      3.26 o 
  10   3  13        2.07        0.68      3.64 o 
  11   3  13       10.05        2.55      4.22 o 
  -4   4  13       11.52       12.04      4.32 o 
  -3   4  13        2.05        2.70      3.70 o 
  -2   4  13       22.87       21.73      2.77 o 
  -1   4  13       40.12       42.36      3.14 o 
   0   4  13       33.37       39.24      2.92 o 
   1   4  13       27.37       20.21      2.44 o 
   2   4  13      118.00      104.95      7.64 o 
   3   4  13        3.75       -1.37      3.45 o 
   4   4  13       50.85       55.49      4.17 o 
   5   4  13        2.39       -0.76      2.08 o 
   6   4  13       30.25       35.89      2.61 o 
   7   4  13        0.03       -1.26      2.31 o 
   8   4  13       11.08        8.41      2.39 o 
   9   4  13        7.45        7.53      3.73 o 
  10   4  13        0.14        0.07      3.66 o 
  11   4  13       12.02       18.72      4.11 o 
  -3   5  13       11.88        9.13      4.39 o 
  -2   5  13        4.73        2.34      2.60 o 
  -1   5  13       10.58       14.05      2.83 o 
   0   5  13       23.77       20.46      2.82 o 
   1   5  13       70.94       79.04      3.06 o 
   2   5  13       15.60       14.42      2.38 o 
   3   5  13       74.02       70.67      2.90 o 
   4   5  13       10.22       10.39      3.49 o 
   5   5  13       64.50       59.75      3.74 o 
   6   5  13        1.73        2.94      2.26 o 
   7   5  13       32.45       40.53      2.59 o 
   8   5  13       47.77       50.62      3.22 o 
   9   5  13       47.66       56.70      4.86 o 
  10   5  13       21.06       16.61      3.70 o 
  11   5  13        0.42        1.84      3.80 o 
  -3   6  13        0.78       -4.16      4.16 o 
  -2   6  13       28.91       30.82      3.13 o 
  -1   6  13       16.86       13.00      2.77 o 
   0   6  13      157.37      160.33      8.30 o 
   1   6  13       23.50       23.44      3.76 o 
   2   6  13        2.76       -3.00      3.00 o 
   3   6  13        3.41        2.23      2.68 o 
   4   6  13        0.38        1.64      1.63 o 
   5   6  13      120.63      131.34      3.45 o 
   6   6  13       17.66       16.03      2.42 o 
   7   6  13       17.04       15.32      2.46 o 
   8   6  13       61.18       59.24      2.93 o 
   9   6  13        0.40       -0.04      4.26 o 
  10   6  13        5.35        9.04      3.70 o 
  11   6  13       62.59       72.13      5.39 o 
  -3   7  13        4.73       -0.09      4.26 o 
  -2   7  13        0.73        3.08      3.70 o 
  -1   7  13       12.14       14.90      3.85 o 
   0   7  13       27.20       31.18      4.20 o 
   1   7  13        0.00       -3.67      3.67 o 
   2   7  13        9.32        2.64      3.36 o 
   3   7  13       15.77       17.70      3.46 o 
   4   7  13        4.57        0.41      3.12 o 
   5   7  13      101.71      104.41      4.44 o 
   6   7  13       32.20       33.15      3.73 o 
   7   7  13      112.13      119.43      3.62 o 
   8   7  13       72.39       78.70      7.63 o 
   9   7  13       33.41       40.69      4.43 o 
  10   7  13       14.08        6.33      4.37 o 
  11   7  13       16.10       19.27      4.04 o 
  -2   8  13       17.68       17.44      4.54 o 
  -1   8  13        0.91       -0.85      4.13 o 
   0   8  13       21.38       21.68      4.26 o 
   1   8  13        2.13       -1.63      3.73 o 
   2   8  13       34.72       41.54      4.20 o 
   3   8  13        0.06        0.03      3.10 o 
   4   8  13       44.96       48.38      3.66 o 
   5   8  13       10.23       12.18      3.56 o 
   6   8  13       35.10       33.72      3.99 o 
   7   8  13        8.84        9.29      3.53 o 
   8   8  13       64.72       67.32      5.04 o 
   9   8  13        1.96        0.53      4.13 o 
  10   8  13        5.84        5.69      3.99 o 
  -1   9  13       17.27       23.80      4.65 o 
   0   9  13        0.18       -1.13      4.04 o 
   1   9  13        1.98        3.27      4.01 o 
   2   9  13        2.01       -2.52      3.86 o 
   3   9  13        2.16        7.42      3.37 o 
   4   9  13        5.34        4.40      3.02 o 
   5   9  13       21.81       27.75      4.09 o 
   6   9  13       10.53        9.35      3.98 o 
   7   9  13       87.31       94.23      4.92 o 
   8   9  13       41.75       37.34      4.28 o 
   9   9  13       21.17       12.09      4.14 o 
   0  10  13       10.56       15.46      4.50 o 
   2  10  13       19.60       20.78      3.53 o 
   3  10  13        0.38       -2.48      3.51 o 
   4  10  13       88.09       81.43      4.79 o 
   5  10  13        1.46        0.00      3.58 o 
   6  10  13        0.24       -1.28      3.23 o 
   7  10  13        2.00        0.96      3.94 o 
   8  10  13        7.38        1.09      4.05 o 
   2  11  13        0.27        2.44      2.63 o 
   3  11  13       33.29       42.21      6.79 o 
   4  11  13        5.75       11.62      3.82 o 
   5  11  13        9.98       21.08      4.37 o 
   6  11  13       10.27        7.69      3.49 o 
   7  11  13        3.67        3.83      4.07 o 
   1  -4  14       41.31       42.13      5.04 o 
   2  -4  14        4.55        5.73      4.39 o 
   3  -4  14       45.49       54.11      5.21 o 
   4  -4  14        6.29       -0.11      4.09 o 
   5  -4  14        1.49        2.77      3.95 o 
   6  -4  14       11.59       13.77      4.45 o 
   7  -4  14        3.44        2.80      4.23 o 
   0  -3  14        1.07        1.58      3.38 o 
   1  -3  14        8.69        7.20      4.29 o 
   2  -3  14       34.35       38.20      4.65 o 
   3  -3  14        0.54        2.02      4.39 o 
   4  -3  14       13.10       13.58      4.11 o 
   5  -3  14       21.22       24.99      4.42 o 
   6  -3  14        0.49        0.45      4.00 o 
   7  -3  14       66.56       81.10      5.23 o 
   8  -3  14       12.66        7.48      3.68 o 
  -1  -2  14        7.97        8.09      4.04 o 
   0  -2  14        0.26        1.87      3.77 o 
   1  -2  14       16.55       14.76      3.92 o 
   2  -2  14        0.50       -0.09      3.43 o 
   3  -2  14        1.35        1.41      4.04 o 
   4  -2  14        0.06        2.71      3.61 o 
   5  -2  14       24.35       24.36      4.23 o 
   6  -2  14       19.19       20.47      4.02 o 
   7  -2  14        8.92        8.47      4.02 o 
   8  -2  14        6.09       10.19      3.60 o 
   9  -2  14       10.53       11.79      3.51 o 
  -2  -1  14        1.70       -2.43      4.49 o 
  -1  -1  14        4.75       -0.36      3.86 o 
   0  -1  14        0.30       -2.55      3.95 o 
   1  -1  14       20.04       18.28      3.72 o 
   2  -1  14       28.00       21.50      4.12 o 
   3  -1  14        0.50       -1.31      3.47 o 
   4  -1  14        4.21        0.16      3.58 o 
   5  -1  14        2.97        4.76      3.52 o 
   6  -1  14        0.23       -1.04      4.15 o 
   7  -1  14        1.70        1.69      3.88 o 
   8  -1  14        2.02        0.42      3.32 o 
   9  -1  14        0.46       -2.25      2.25 o 
  10  -1  14        0.65       -1.15      2.97 o 
  -2   0  14       20.25       19.51      4.53 o 
  -1   0  14        2.38        1.76      2.32 o 
   0   0  14        0.00       -3.22      3.22 o 
   1   0  14        1.54       -3.95      3.95 o 
   2   0  14        0.02       -3.91      3.91 o 
   3   0  14       10.53       11.15      3.72 o 
   4   0  14       16.30       11.17      3.98 o 
   5   0  14      123.33      118.54      5.19 o 
   6   0  14       51.41       46.02      4.40 o 
   7   0  14       18.26       17.63      4.20 o 
   8   0  14       19.16       24.56      3.57 o 
   9   0  14        4.32        8.52      2.46 o 
  10   0  14        1.31        3.69      3.67 o 
  -2   1  14        2.51        1.32      4.05 o 
  -1   1  14        0.17       -2.77      2.77 o 
   0   1  14       15.96       15.20      4.07 o 
   1   1  14       20.67       23.59      3.61 o 
   2   1  14       26.22       34.84      3.88 o 
   3   1  14        0.68       -0.93      3.64 o 
   4   1  14       22.43       30.57      3.85 o 
   5   1  14       14.03       19.80      3.98 o 
   6   1  14        3.36        3.83      3.38 o 
   7   1  14        0.01        0.23      3.49 o 
   8   1  14       12.83        7.66      2.56 o 
   9   1  14      121.11      131.68      5.32 o 
  10   1  14        0.02       10.10      4.07 o 
  -3   2  14       17.40       17.34      4.98 o 
  -2   2  14        5.33       11.91      4.71 o 
  -1   2  14       46.70       52.33      3.09 o 
   0   2  14        1.58        1.33      2.50 o 
   1   2  14       13.05       20.25      4.07 o 
   2   2  14       31.86       32.65      4.25 o 
   3   2  14       16.26       17.78      3.42 o 
   4   2  14        0.90       -0.02      3.53 o 
   5   2  14       26.78       24.37      3.53 o 
   6   2  14      113.48      118.85      5.24 o 
   7   2  14       48.70       45.44      3.38 o 
   8   2  14      121.22      147.35      3.79 o 
   9   2  14        5.12       10.43      3.91 o 
  10   2  14      137.51      143.48      5.96 o 
  11   2  14        2.31        4.19      3.65 o 
  -3   3  14        0.11        5.97      4.83 o 
  -2   3  14       22.24       18.31      2.94 o 
  -1   3  14        0.00        1.71      2.37 o 
   0   3  14      180.05      174.48      4.10 o 
   1   3  14       72.09       74.08      8.04 o 
   2   3  14       51.45       58.84      4.52 o 
   3   3  14        9.13       10.16      3.83 o 
   4   3  14       22.80       29.86      4.04 o 
   5   3  14        0.43       -1.11      3.66 o 
   6   3  14       14.35       10.50      3.92 o 
   7   3  14        2.17        0.25      2.40 o 
   8   3  14        0.30       -1.76      2.47 o 
   9   3  14       26.28       18.54      4.05 o 
  10   3  14        1.48       -3.26      3.26 o 
  11   3  14        2.63       -3.60      4.14 o 
  -3   4  14        4.47        4.79      4.75 o 
  -2   4  14       16.95       14.89      3.05 o 
  -1   4  14       86.57      100.71      4.06 o 
   0   4  14        9.30       10.68      2.82 o 
   1   4  14      120.71      117.46      4.56 o 
   2   4  14       16.05       10.67      2.55 o 
   3   4  14        1.13        1.49      3.65 o 
   4   4  14        7.99        6.01      3.65 o 
   5   4  14       15.41       19.48      3.96 o 
   6   4  14      123.13      112.46      3.34 o 
   7   4  14      110.07      109.43      5.89 o 
   8   4  14       21.12       24.80      2.50 o 
   9   4  14        6.84        6.15      3.77 o 
  10   4  14        3.47        0.37      4.05 o 
  11   4  14        0.43       -1.59      3.70 o 
  -2   5  14       16.40       10.81      2.85 o 
  -1   5  14        0.04       -0.84      2.99 o 
   0   5  14       48.04       54.72      3.31 o 
   1   5  14        2.59        5.14      2.63 o 
   2   5  14        2.94        6.00      2.69 o 
   3   5  14        7.17        8.08      3.63 o 
   4   5  14       14.27       10.49      3.75 o 
   5   5  14        0.73       -2.07      3.74 o 
   6   5  14        0.37       -0.53      2.43 o 
   7   5  14        3.72        2.65      2.58 o 
   8   5  14        8.05        7.97      2.46 o 
   9   5  14        5.85        2.75      3.60 o 
  10   5  14        0.55        3.82      3.71 o 
  11   5  14        0.02       -1.09      3.70 o 
  -2   6  14        0.06       -1.46      2.75 o 
  -1   6  14       47.07       49.87      3.28 o 
   0   6  14       11.36       10.94      2.72 o 
   1   6  14        0.07        0.87      2.80 o 
   2   6  14        9.53        5.93      2.50 o 
   3   6  14        0.33       -0.80      2.46 o 
   4   6  14        1.15        4.26      3.32 o 
   5   6  14      123.47      127.75      3.49 o 
   6   6  14        8.08        4.30      2.64 o 
   7   6  14      167.33      166.72      4.20 o 
   8   6  14        2.76        3.44      2.55 o 
   9   6  14       45.19       45.60      4.42 o 
  10   6  14        1.25        3.24      4.16 o 
  -1   7  14        0.08        1.83      2.74 o 
   0   7  14       41.01       48.52      4.82 o 
   1   7  14       21.48       20.86      3.97 o 
   2   7  14       36.15       37.74      4.53 o 
   3   7  14        7.33        6.26      3.34 o 
   4   7  14        3.86       -1.18      3.12 o 
   5   7  14        1.60        1.13      3.57 o 
   6   7  14       25.27       18.72      2.72 o 
   7   7  14        0.31        2.92      2.77 o 
   8   7  14       21.48       19.47      2.71 o 
   9   7  14        0.26        2.72      4.21 o 
  10   7  14        4.49        5.61      4.44 o 
  -1   8  14        3.04        4.63      4.87 o 
   0   8  14        1.41        2.04      4.15 o 
   1   8  14       19.22       11.18      3.72 o 
   2   8  14        3.34       -2.78      3.98 o 
   3   8  14       45.62       46.87      4.54 o 
   4   8  14       27.50       26.19      3.39 o 
   5   8  14       11.67       10.88      3.43 o 
   6   8  14        5.54       -1.60      3.93 o 
   7   8  14       49.81       47.33      3.11 o 
   8   8  14        5.43        6.95      3.48 o 
   9   8  14       13.90       16.34      3.92 o 
   0   9  14       59.15       74.99      5.73 o 
   1   9  14        2.54       -0.85      4.50 o 
   2   9  14       14.01       16.51      4.06 o 
   3   9  14        5.14        4.04      3.45 o 
   4   9  14       39.57       40.80      3.86 o 
   5   9  14        5.23        7.80      3.50 o 
   6   9  14        0.16       -0.72      3.99 o 
   7   9  14       11.37        5.57      3.41 o 
   8   9  14       11.35        6.10      4.41 o 
   1  10  14        0.30        0.93      4.79 o 
   2  10  14        1.96       -1.49      4.37 o 
   4  10  14        0.01        2.31      3.81 o 
   5  10  14        1.74        5.82      4.10 o 
   6  10  14        6.86        5.20      3.43 o 
   7  10  14        4.94        3.53      4.31 o 
   2  -3  15        0.03       -0.27      4.00 o 
   3  -3  15       15.70       14.85      4.68 o 
   4  -3  15        3.22        4.05      4.21 o 
   5  -3  15        5.55        6.24      4.45 o 
   6  -3  15       19.30       17.53      3.93 o 
   1  -2  15       17.52       22.76      4.77 o 
   2  -2  15       28.81       27.46      4.59 o 
   3  -2  15       46.08       54.00      5.24 o 
   4  -2  15       15.67       16.22      3.74 o 
   5  -2  15       11.60       15.47      3.94 o 
   6  -2  15        1.08        6.01      4.21 o 
   7  -2  15        2.65        5.55      3.53 o 
   8  -2  15        4.71        4.10      3.90 o 
   0  -1  15       37.34       35.34      3.95 o 
   1  -1  15        0.08       -2.41      4.27 o 
   2  -1  15        0.04       -3.90      3.90 o 
   3  -1  15        0.77       -3.43      4.34 o 
   4  -1  15        0.17       -0.48      3.38 o 
   5  -1  15        0.09       -1.01      3.51 o 
   6  -1  15        5.95        7.74      4.18 o 
   7  -1  15        0.09       -2.33      3.72 o 
   8  -1  15       20.62       20.04      4.48 o 
  -1   0  15        0.11       -3.04      3.04 o 
   1   0  15       11.35        9.11      4.22 o 
   2   0  15       13.42       14.84      3.88 o 
   3   0  15        6.14        3.20      4.03 o 
   4   0  15       24.35       23.97      3.77 o 
   5   0  15        0.85       -0.95      3.34 o 
   6   0  15       14.76       11.23      4.15 o 
   7   0  15        3.26        4.42      3.81 o 
   8   0  15        1.29        2.24      4.05 o 
   9   0  15        1.04        2.96      3.72 o 
  -1   1  15        9.38        8.50      3.58 o 
   0   1  15        7.36        4.23      3.73 o 
   1   1  15        0.19       -2.79      3.74 o 
   2   1  15        5.68        1.17      3.53 o 
   3   1  15        5.33        2.19      3.87 o 
   4   1  15        7.56        8.62      3.82 o 
   5   1  15        2.36        5.16      3.56 o 
   6   1  15       17.05       17.07      4.28 o 
   7   1  15      111.32      101.71      5.26 o 
   8   1  15        0.01       -4.20      4.20 o 
   9   1  15       68.18       69.96      3.42 o 
  10   1  15       30.97       32.88      4.07 o 
  -1   2  15        1.14        2.59      2.80 o 
   0   2  15       13.60       15.51      4.02 o 
   1   2  15        0.61        4.45      3.59 o 
   2   2  15       18.84       23.76      3.77 o 
   3   2  15        0.57        0.68      3.57 o 
   4   2  15        0.30        2.29      3.72 o 
   5   2  15        2.69        2.57      3.65 o 
   6   2  15        1.43        0.78      3.96 o 
   7   2  15        0.30       -0.25      3.97 o 
   8   2  15        8.16        8.80      4.28 o 
   9   2  15       11.69       12.56      2.85 o 
  10   2  15        4.73        4.82      3.49 o 
  -1   3  15       33.76       36.58      2.92 o 
   0   3  15        0.37        2.43      2.65 o 
   1   3  15        1.31        3.75      3.83 o 
   2   3  15       14.70       12.32      3.65 o 
   3   3  15       34.76       33.48      4.18 o 
   4   3  15       11.85       16.61      3.87 o 
   5   3  15        3.87        2.29      3.65 o 
   6   3  15       32.85       33.57      4.24 o 
   7   3  15       74.12       76.71      4.89 o 
   8   3  15       38.46       39.85      3.65 o 
   9   3  15       12.61       11.94      3.90 o 
  10   3  15       31.51       26.49      4.35 o 
  -1   4  15        3.08        0.80      3.04 o 
   0   4  15       53.66       59.68      3.31 o 
   1   4  15       60.26       59.70      6.07 o 
   2   4  15      173.99      201.47      6.31 o 
   3   4  15       11.88       18.64      4.33 o 
   4   4  15        3.76        2.21      3.36 o 
   5   4  15        1.93        1.13      3.32 o 
   6   4  15       10.56       17.52      4.36 o 
   7   4  15        4.13        5.33      4.08 o 
   8   4  15        1.56        2.40      2.45 o 
   9   4  15       10.48        8.26      3.90 o 
  10   4  15       15.25       11.44      4.01 o 
  -1   5  15       22.66       19.37      3.14 o 
   0   5  15       10.94       12.49      3.15 o 
   1   5  15        2.30       -1.01      2.63 o 
   2   5  15        7.74        8.64      2.95 o 
   3   5  15       98.89       97.70      5.09 o 
   4   5  15        3.27        4.83      4.07 o 
   5   5  15        6.21        1.71      3.93 o 
   6   5  15       11.70       12.90      4.08 o 
   7   5  15       41.12       58.20      3.34 o 
   8   5  15        8.35        6.40      2.58 o 
   9   5  15       55.57       60.86      4.73 o 
  10   5  15        3.61        6.48      4.41 o 
  -1   6  15        0.19        1.03      2.95 o 
   0   6  15       40.85       43.83      3.61 o 
   1   6  15       10.90       13.23      3.01 o 
   2   6  15      119.80      121.45      4.09 o 
   3   6  15        9.42        3.45      4.27 o 
   4   6  15        6.76       10.66      3.63 o 
   5   6  15       25.27       21.90      3.68 o 
   6   6  15       44.76       45.48      4.68 o 
   7   6  15        3.54        6.87      2.62 o 
   8   6  15       37.50       38.44      4.66 o 
   9   6  15        2.14        1.81      4.35 o 
  10   6  15       75.08       88.39      5.84 o 
   0   7  15        0.02        1.29      3.03 o 
   1   7  15        3.63        3.03      2.65 o 
   2   7  15        4.09        3.12      3.01 o 
   3   7  15        2.22        0.24      2.77 o 
   4   7  15        1.24        1.33      3.66 o 
   5   7  15       45.89       48.60      4.21 o 
   6   7  15        2.59        1.21      2.62 o 
   7   7  15      124.60      131.24      3.99 o 
   8   7  15        2.00        1.15      2.90 o 
   9   7  15       55.61       59.31      4.86 o 
   1   8  15        0.02       -1.54      3.94 o 
   2   8  15       22.68       25.98      4.60 o 
   3   8  15        0.01       -3.27      3.27 o 
   4   8  15       18.41       21.49      4.26 o 
   5   8  15        1.51        5.50      4.31 o 
   6   8  15        8.66       10.06      6.31 o 
   7   8  15        2.38        1.92      2.86 o 
   8   8  15       39.21       42.03      3.87 o 
   2   9  15        5.33        1.51      4.36 o 
   3   9  15        3.60        1.24      4.01 o 
   4   9  15        0.01       -3.32      3.55 o 
   5   9  15       29.51       32.55      3.97 o 
   6   9  15       13.62       11.44      3.64 o 
   7   9  15       62.99       62.86      4.77 o 
   3  -1  16       21.03       23.21      4.65 o 
   4  -1  16       33.54       42.08      4.89 o 
   5  -1  16       18.32       16.90      3.95 o 
   6  -1  16        3.81        8.76      4.36 o 
   2   0  16        0.58       -3.88      3.88 o 
   3   0  16        8.89        2.18      3.64 o 
   4   0  16        0.32       -3.53      4.63 o 
   5   0  16        0.07       -1.54      4.18 o 
   6   0  16        3.01        2.86      4.52 o 
   7   0  16        0.92       -0.85      3.74 o 
   8   0  16       24.46       23.14      4.30 o 
   1   1  16        9.50        8.37      4.52 o 
   2   1  16       10.68        4.09      3.72 o 
   3   1  16        7.80        4.68      3.88 o 
   4   1  16       54.24       56.11      5.29 o 
   5   1  16       32.00       35.75      4.87 o 
   6   1  16       37.02       43.19      4.85 o 
   7   1  16        3.62       -1.09      4.50 o 
   8   1  16        0.52       -4.65      4.65 o 
   1   2  16        3.61        5.31      4.44 o 
   2   2  16        0.11        1.60      4.28 o 
   3   2  16        0.83        0.13      4.32 o 
   4   2  16        1.67        1.88      3.96 o 
   5   2  16        3.63        2.07      4.21 o 
   6   2  16       23.10       29.35      4.02 o 
   7   2  16       32.09       39.08      5.04 o 
   8   2  16      104.36      105.75      5.63 o 
   9   2  16       64.62       66.84      5.14 o 
   0   3  16       18.09       15.95      4.61 o 
   1   3  16        0.96        2.46      3.66 o 
   2   3  16       96.28      105.41      5.70 o 
   3   3  16        5.78       10.39      4.33 o 
   4   3  16       30.19       30.96      4.20 o 
   5   3  16        1.91        2.44      3.42 o 
   6   3  16        7.22       11.09      4.26 o 
   7   3  16        0.92        1.49      3.60 o 
   8   3  16       13.36       11.87      4.04 o 
   9   3  16        0.07       -1.42      4.26 o 
   1   4  16       22.66       27.15      4.91 o 
   2   4  16        0.01        2.78      3.85 o 
   3   4  16        0.08        1.60      3.82 o 
   4   4  16        0.14       -1.52      4.37 o 
   5   4  16        3.82        3.24      4.20 o 
   6   4  16       11.14       14.66      4.36 o 
   7   4  16       35.62       43.21      4.93 o 
   8   4  16       37.79       40.08      4.88 o 
   9   4  16       28.80       28.65      2.94 o 
   1   5  16        5.89        4.93      2.68 o 
   2   5  16       20.33       25.35      4.53 o 
   3   5  16        4.02        3.89      4.16 o 
   4   5  16       92.99      106.20      5.67 o 
   5   5  16        5.58        9.18      3.61 o 
   6   5  16       12.46        9.38      4.24 o 
   7   5  16        2.39        0.25      3.55 o 
   8   5  16        4.12        2.94      2.66 o 
   9   5  16        4.50        1.65      4.05 o 
   1   6  16        2.35        1.58      2.69 o 
   2   6  16        0.08       -2.44      4.21 o 
   3   6  16       48.32       50.63      5.06 o 
   4   6  16        0.17       -3.89      3.98 o 
   5   6  16        0.74        0.49      3.57 o 
   6   6  16       13.57        7.99      3.94 o 
   7   6  16       10.33       11.05      4.25 o 
   8   6  16        2.25        3.75      3.17 o 
   2   7  16       23.79       30.02      3.16 o 
   3   7  16        1.52        2.70      3.69 o 
   4   7  16       42.48       45.29      5.21 o 
   5   7  16       51.65       51.31      4.62 o 
   6   7  16        8.76       11.11      4.31 o 
   7   7  16        6.07        3.56      2.75 o 
   8   7  16        3.02        4.02      2.64 o 
   3   8  16       37.22       33.89      3.31 o 
   4   8  16        1.97        3.16      4.13 o 
   5   8  16       31.64       49.34      5.26 o 
   6   8  16        0.78        3.32      4.55 o 
   4   2  17       14.02       12.40      4.34 o 
   5   2  17        1.78        1.29      4.75 o 
   6   2  17       15.28       15.96      4.80 o 
   3   3  17       13.17       11.40      4.19 o 
   4   3  17        0.42       -2.94      4.87 o 
   5   3  17        0.01        0.17      4.03 o 
   6   3  17       23.60       24.14      4.71 o 
   7   3  17        1.65        1.66      4.47 o 
   3   4  17       19.96       18.59      4.64 o 
   4   4  17       72.64       73.90      5.17 o 
   5   4  17        3.22        3.85      4.21 o 
   6   4  17        7.04        5.71      3.82 o 
   7   4  17        0.09        1.87      4.58 o 
   4   5  17        0.18        0.40      3.71 o 
   5   5  17        4.85        7.59      4.61 o 
   6   5  17       13.95       10.26      4.42 o 
   5   6  17        0.03       -4.61      4.61 o 
                                                 
